# Supplementary material for: (2-Acetyl­phenolato)(2,2′-bipyridine)nitratocopper(II)
Source: Acta Crystallogr Sect E Struct Rep Online. 2009 Oct 23;65(Pt 11):m1427. doi: 10.1107/S1600536809042718 (PMC2971079; doi:10.1107/S1600536809042718)
Supplement: Supplementary file 1 [file e-65-m1427-sup1.cif]

##############################################################################
###                                                                        ###
###        Electronic paper (Acta Crystallographica Section E)             ###
###                                                                        ###
##############################################################################
#                                                                            #
# This CIF contains the data in a paper accepted for publication in Acta     #
# Crystallographica Section E. It conforms to the requirements of Notes      #
# for Authors for Section E, and has been peer reviewed under the auspices   #
# of the IUCr Commission on Journals.                                        #
#                                                                            #
# Full details of the Crystallographic Information File format               #
# are given in the paper "The Crystallographic Information File (CIF):       #
# a New Standard Archive File for Crystallography" by S. R. Hall, F. H.      #
# Allen and I. D. Brown [Acta Cryst. (1991), A47, 655-685].                  #
#                                                                            #
# The current version of the core CIF dictionary is obtainable from          #
# ftp://ftp.iucr.org/pub/cif_core.dic. The current version number is 2.4.    #
#                                                                            #
# Software is freely available for graphical display of the structure(s) in  #
# this CIF.  For information consult the CIF home page http://www.iucr.org/  #
# cif/home.html                                                              #
#                                                                            #
# This file may be used for bona fide research purposes within the           #
# scientific community so long as proper attribution is given to the journal # 
# article from which it was obtained.                                        #
#                                                                            #
##############################################################################
                                             
data_global
_audit_creation_method     'SHELXL-97'
_journal_date_recd_electronic     2009-09-18
_journal_date_accepted     2009-10-17
_journal_name_full     'Acta Crystallographica, Section E'
_journal_year     2009
_journal_volume     65
_journal_issue     11
_journal_page_first     m1427
_journal_page_last     m1427
_journal_paper_category     QM
_journal_coeditor_code     CI2918
_publ_contact_author_name     'Zhao, Qan-Qing'
_publ_contact_author_address
;
  School of Chemistry and Chemical Engineering
    Pingdingshan University
    Pingdingshan 467000
    People's Republic of China
;
_publ_contact_author_email     zgq1118@163.com
_publ_contact_author_fax     '86 375 4910185'
_publ_contact_author_phone     '86 375 4910002'
_publ_section_title
;
(2-Acetylphenolato)(2,2'-bipyridine)nitratocopper(II)
;
loop_
    _publ_author_name
    _publ_author_footnote
    _publ_author_address
    'Chen, Li-Hua' .
; School of Chemistry and Chemical Engineering
    Pingdingshan University
    Pingdingshan 467000
    People's Republic of China
;
    'Zhao,  Gan-Qing' .
;
  School of Chemistry and Chemical Engineering
    Pingdingshan University
    Pingdingshan 467000
    People's Republic of China
;
    'Wang, Xiang' .
; School of Chemistry and Chemical Engineering
    Pingdingshan University
    Pingdingshan 467000
    People's Republic of China
;
    'Peng, Qin-Long ' .
; School of Chemistry and Chemical Engineering
    Pingdingshan University
    Pingdingshan 467000
    People's Republic of China
;
    'Pan, Zi-Hong' .
; School of Chemistry and Chemical Engineering
    Pingdingshan University
    Pingdingshan 467000
    People's Republic of China
;
data_I
_chemical_name_systematic
;
(2-Acetylphenolato)(2,2'-bipyridine)nitratocopper(II)
;
_chemical_name_common     ?
_chemical_formula_moiety     '[Cu(C8 H7 O2)(C10 H8 N2)(N O3)]'
_chemical_formula_sum     'C18 H15 Cu N3 O5'
_chemical_formula_structural     ?
_chemical_formula_analytical     ?
_chemical_formula_iupac     '[Cu (C8 H7 O2) (N O3) (C10 H8 N2)]'
_chemical_formula_weight     416.87
_chemical_melting_point     ?
_symmetry_cell_setting     Monoclinic
_symmetry_space_group_name_H-M     'P 21/n'
_symmetry_space_group_name_Hall     '-P 2yn'
loop_
    _symmetry_equiv_pos_as_xyz
    'x, y, z'
    '-x+1/2,y+1/2, -z+1/2'
    '-x, -y, -z'
    'x-1/2, -y-1/2, z-1/2'
_cell_length_a     13.4683(12)
_cell_length_b     8.3101(8)
_cell_length_c     15.5924(15)
_cell_angle_alpha     90.00
_cell_angle_beta     108.5830(10)
_cell_angle_gamma     90.00
_cell_volume     1654.2(3)
_cell_formula_units_Z     4
_cell_measurement_reflns_used     3127
_cell_measurement_theta_min     2.42
_cell_measurement_theta_max     26.97
_cell_measurement_temperature     296(2)
_exptl_crystal_description     Block
_exptl_crystal_colour     'dark green'
_exptl_crystal_size_max     0.30
_exptl_crystal_size_mid     0.30
_exptl_crystal_size_min     0.20
_exptl_crystal_density_diffrn     1.674
_exptl_crystal_density_meas     ?
_exptl_crystal_density_method     'not measured'
_exptl_crystal_F_000     852
_exptl_absorpt_coefficient_mu     1.358
_exptl_absorpt_correction_type     multi-scan
_exptl_absorpt_process_details     '(SADABS; Sheldrick, 1996)'
_exptl_absorpt_correction_T_min     0.6860
_exptl_absorpt_correction_T_max     0.7728
_exptl_special_details
;
;
_diffrn_ambient_temperature     296(2)
_diffrn_radiation_type     MoK\a
_diffrn_radiation_wavelength     0.71073
_diffrn_radiation_source     'fine-focus sealed tube'
_diffrn_radiation_monochromator     graphite
_diffrn_measurement_device_type     'Bruker APEXII CCD area-detector'
_diffrn_measurement_method     '\f and \w scans'
_diffrn_detector_area_resol_mean     ?
_diffrn_reflns_number     8261
_diffrn_reflns_av_R_equivalents     0.0250
_diffrn_reflns_av_sigmaI/netI     0.0301
_diffrn_reflns_theta_min     2.42
_diffrn_reflns_theta_max     25.05
_diffrn_reflns_theta_full     25.05
_diffrn_measured_fraction_theta_max     0.997
_diffrn_measured_fraction_theta_full     0.997
_diffrn_reflns_limit_h_min     -15
_diffrn_reflns_limit_h_max     15
_diffrn_reflns_limit_k_min     -9
_diffrn_reflns_limit_k_max     7
_diffrn_reflns_limit_l_min     -18
_diffrn_reflns_limit_l_max     17
_diffrn_standards_number     0
_diffrn_standards_interval_count     .
_diffrn_standards_interval_time     .
_diffrn_standards_decay_%     ?
_refine_special_details
;
Refinement of <i>F</i>^2^ against ALL reflections. The weighted <i>R</i>-factor
<i>wR</i> and goodness of fit <i>S</i> are based on <i>F</i>^2^, conventional
<i>R</i>-factors <i>R</i> are based on <i>F</i>, with <i>F</i> set to zero for
negative <i>F</i>^2^. The threshold expression of <i>F</i>^2^ >
\s(<i>F</i>^2^) is used only for calculating <i>R</i>-factors(gt) <i>etc</i>.
and is not relevant to the choice of reflections for refinement.
<i>R</i>-factors based on <i>F</i>^2^ are statistically about twice as large
as those based on <i>F</i>, and <i>R</i>- factors based on ALL data will be
even larger.
;
_reflns_number_total     2917
_reflns_number_gt     2370
_reflns_threshold_expression     I>2\s(I)
_refine_ls_structure_factor_coef     Fsqd
_refine_ls_matrix_type     full
_refine_ls_R_factor_all     0.0408
_refine_ls_R_factor_gt     0.0290
_refine_ls_wR_factor_gt     0.0681
_refine_ls_wR_factor_ref     0.0735
_refine_ls_goodness_of_fit_ref     1.029
_refine_ls_restrained_S_all     1.029
_refine_ls_number_reflns     2917
_refine_ls_number_parameters     245
_refine_ls_number_restraints     0
_refine_ls_hydrogen_treatment     constr
_refine_ls_weighting_scheme     calc
_refine_ls_weighting_details
         'calc w=1/[\s^2^(Fo^2^)+(0.0308P)^2^+0.9795P] where P=(Fo^2^+2Fc^2^)/3'
_atom_sites_solution_hydrogens     geom
_atom_sites_solution_primary     direct
_atom_sites_solution_secondary     difmap
_refine_ls_shift/su_max     0.001
_refine_ls_shift/su_mean     <0.001
_refine_diff_density_max     0.224
_refine_diff_density_min     -0.271
_refine_ls_extinction_method     none
_refine_ls_extinction_coef     ?
loop_
    _atom_type_symbol
    _atom_type_description
    _atom_type_scat_dispersion_real
    _atom_type_scat_dispersion_imag
    _atom_type_scat_source
    'C' 'C' 0.0033 0.0016
                         'International Tables Vol C Tables 4.2.6.8 and 6.1.1.4'
    'H' 'H' 0.0000 0.0000
                         'International Tables Vol C Tables 4.2.6.8 and 6.1.1.4'
    'N' 'N' 0.0061 0.0033
                         'International Tables Vol C Tables 4.2.6.8 and 6.1.1.4'
    'O' 'O' 0.0106 0.0060
                         'International Tables Vol C Tables 4.2.6.8 and 6.1.1.4'
    'Cu' 'Cu' 0.3201 1.2651
                         'International Tables Vol C Tables 4.2.6.8 and 6.1.1.4'
_computing_data_collection     'APEX2 (Bruker, 2008)'
_computing_cell_refinement     'SAINT (Bruker, 2008)'
_computing_data_reduction     'SAINT (Bruker, 2008)'
_computing_structure_solution     'SHELXS97 (Sheldrick, 2008)'
_computing_structure_refinement     'SHELXL97 (Sheldrick, 2008)'
_computing_molecular_graphics     'SHELXTL (Sheldrick, 2008)'
_computing_publication_material     'SHELXTL (Sheldrick, 2008)'
loop_
    _atom_site_type_symbol
    _atom_site_label
    _atom_site_fract_x
    _atom_site_fract_y
    _atom_site_fract_z
    _atom_site_U_iso_or_equiv
    _atom_site_adp_type
    _atom_site_calc_flag
    _atom_site_refinement_flags
    _atom_site_occupancy
    _atom_site_disorder_assembly
    _atom_site_disorder_group
    Cu Cu1 0.77943(2) 0.96237(4) 0.03090(2) 0.03038(11) Uani d . 1 . .
    C C1 0.7404(2) 1.1660(3) 0.17445(18) 0.0395(7) Uani d . 1 . .
    H H1 0.8040 1.1268 0.2122 0.047 Uiso calc R 1 . .
    C C2 0.6852(2) 1.2727(4) 0.20915(19) 0.0453(7) Uani d . 1 . .
    H H2 0.7101 1.3038 0.2696 0.054 Uiso calc R 1 . .
    C C3 0.5919(2) 1.3328(4) 0.1521(2) 0.0473(7) Uani d . 1 . .
    H H3 0.5538 1.4070 0.1735 0.057 Uiso calc R 1 . .
    C C4 0.5554(2) 1.2825(3) 0.06330(19) 0.0400(7) Uani d . 1 . .
    H H4 0.4924 1.3216 0.0245 0.048 Uiso calc R 1 . .
    C C5 0.61386(18) 1.1732(3) 0.03286(16) 0.0300(6) Uani d . 1 . .
    C C6 0.58213(18) 1.1050(3) -0.05922(16) 0.0292(6) Uani d . 1 . .
    C C7 0.4907(2) 1.1450(3) -0.12742(17) 0.0377(6) Uani d . 1 . .
    H H7 0.4449 1.2210 -0.1174 0.045 Uiso calc R 1 . .
    C C8 0.4688(2) 1.0699(3) -0.21052(18) 0.0418(7) Uani d . 1 . .
    H H8 0.4079 1.0951 -0.2572 0.050 Uiso calc R 1 . .
    C C9 0.5378(2) 0.9575(3) -0.22366(17) 0.0376(6) Uani d . 1 . .
    H H9 0.5242 0.9058 -0.2791 0.045 Uiso calc R 1 . .
    C C10 0.6270(2) 0.9231(3) -0.15362(17) 0.0352(6) Uani d . 1 . .
    H H10 0.6733 0.8467 -0.1623 0.042 Uiso calc R 1 . .
    C C11 0.99646(19) 0.9179(3) 0.13299(17) 0.0324(6) Uani d . 1 . .
    C C12 1.08113(19) 0.9544(3) 0.21194(18) 0.0378(6) Uani d . 1 . .
    H H12 1.0700 1.0212 0.2559 0.045 Uiso calc R 1 . .
    C C13 1.1790(2) 0.8929(4) 0.2243(2) 0.0441(7) Uani d . 1 . .
    H H13 1.2334 0.9192 0.2764 0.053 Uiso calc R 1 . .
    C C14 1.1984(2) 0.7920(3) 0.1607(2) 0.0443(7) Uani d . 1 . .
    H H14 1.2647 0.7482 0.1711 0.053 Uiso calc R 1 . .
    C C15 1.11933(19) 0.7571(3) 0.08252(19) 0.0384(6) Uani d . 1 . .
    H H15 1.1331 0.6919 0.0392 0.046 Uiso calc R 1 . .
    C C16 1.01667(18) 0.8190(3) 0.06647(17) 0.0306(6) Uani d . 1 . .
    C C17 0.93694(19) 0.7830(3) -0.01883(17) 0.0309(6) Uani d . 1 . .
    C C18 0.9599(2) 0.6816(3) -0.08916(19) 0.0445(7) Uani d . 1 . .
    H H18A 0.8996 0.6788 -0.1425 0.067 Uiso calc R 1 . .
    H H18B 0.9769 0.5743 -0.0664 0.067 Uiso calc R 1 . .
    H H18C 1.0182 0.7265 -0.1039 0.067 Uiso calc R 1 . .
    N N1 0.70583(15) 1.1164(2) 0.08838(13) 0.0309(5) Uani d . 1 . .
    N N2 0.64940(15) 0.9956(2) -0.07351(13) 0.0285(5) Uani d . 1 . .
    N N3 0.73727(19) 0.5847(3) 0.03372(17) 0.0450(6) Uani d . 1 . .
    O O1 0.90495(13) 0.9788(2) 0.12828(12) 0.0381(4) Uani d . 1 . .
    O O2 0.84484(12) 0.8358(2) -0.04004(11) 0.0332(4) Uani d . 1 . .
    O O3 0.70722(15) 0.7105(2) 0.06448(14) 0.0491(5) Uani d . 1 . .
    O O4 0.6824(2) 0.5290(3) -0.03905(18) 0.0818(8) Uani d . 1 . .
    O O5 0.8215(2) 0.5239(3) 0.07571(19) 0.0848(9) Uani d . 1 . .
loop_
    _atom_site_aniso_label
    _atom_site_aniso_U_11
    _atom_site_aniso_U_22
    _atom_site_aniso_U_33
    _atom_site_aniso_U_12
    _atom_site_aniso_U_13
    _atom_site_aniso_U_23
    Cu1 0.02264(17) 0.0360(2) 0.03004(18) 0.00320(14) 0.00488(12) -0.00188(14)
    C1 0.0357(15) 0.0422(16) 0.0360(15) -0.0034(12) 0.0049(12) -0.0056(12)
    C2 0.0476(18) 0.0519(18) 0.0375(16) -0.0052(15) 0.0152(14) -0.0125(14)
    C3 0.0493(18) 0.0474(18) 0.0527(19) 0.0033(14) 0.0266(15) -0.0135(14)
    C4 0.0335(15) 0.0429(16) 0.0458(17) 0.0060(13) 0.0156(13) 0.0001(13)
    C5 0.0266(13) 0.0314(14) 0.0328(14) 0.0008(11) 0.0106(11) 0.0004(11)
    C6 0.0250(13) 0.0294(13) 0.0342(14) 0.0003(11) 0.0107(11) 0.0023(11)
    C7 0.0310(14) 0.0416(16) 0.0384(15) 0.0110(12) 0.0078(12) 0.0040(12)
    C8 0.0319(15) 0.0528(19) 0.0341(15) 0.0050(13) 0.0010(12) 0.0070(13)
    C9 0.0374(15) 0.0428(16) 0.0290(14) 0.0006(13) 0.0056(11) -0.0032(12)
    C10 0.0315(14) 0.0380(15) 0.0350(15) 0.0028(12) 0.0093(11) -0.0061(11)
    C11 0.0268(14) 0.0333(14) 0.0343(14) -0.0015(11) 0.0058(11) 0.0095(11)
    C12 0.0303(14) 0.0448(17) 0.0347(15) -0.0050(13) 0.0052(11) 0.0065(12)
    C13 0.0304(15) 0.0487(17) 0.0450(17) -0.0069(13) 0.0006(12) 0.0133(14)
    C14 0.0233(14) 0.0453(17) 0.0602(19) 0.0046(12) 0.0076(13) 0.0179(15)
    C15 0.0283(14) 0.0352(15) 0.0513(17) 0.0021(12) 0.0122(13) 0.0079(13)
    C16 0.0254(13) 0.0304(14) 0.0345(14) 0.0004(11) 0.0073(11) 0.0066(11)
    C17 0.0285(14) 0.0269(13) 0.0382(14) 0.0010(11) 0.0120(11) 0.0064(11)
    C18 0.0360(15) 0.0458(17) 0.0486(17) 0.0083(13) 0.0094(13) -0.0072(14)
    N1 0.0260(11) 0.0327(12) 0.0322(12) -0.0015(9) 0.0068(9) -0.0027(9)
    N2 0.0228(11) 0.0312(12) 0.0303(12) -0.0001(9) 0.0066(9) -0.0001(9)
    N3 0.0406(14) 0.0425(15) 0.0541(16) 0.0045(12) 0.0183(12) 0.0111(12)
    O1 0.0268(10) 0.0503(12) 0.0340(10) 0.0036(8) 0.0052(8) -0.0058(8)
    O2 0.0252(9) 0.0395(10) 0.0334(10) 0.0030(8) 0.0070(7) -0.0010(8)
    O3 0.0493(12) 0.0463(12) 0.0590(13) 0.0069(10) 0.0275(10) 0.0012(10)
    O4 0.0774(18) 0.088(2) 0.0722(18) -0.0149(15) 0.0133(15) -0.0282(15)
    O5 0.0627(16) 0.094(2) 0.091(2) 0.0436(15) 0.0165(15) 0.0261(16)
_geom_special_details
;
 All esds (except the esd in the dihedral angle between two l.s. planes)
 are estimated using the full covariance matrix.  The cell esds are taken
 into account individually in the estimation of esds in distances, angles
 and torsion angles; correlations between esds in cell parameters are only
 used when they are defined by crystal symmetry.  An approximate (isotropic)
 treatment of cell esds is used for estimating esds involving l.s. planes.
;
loop_
    _geom_bond_atom_site_label_1
    _geom_bond_atom_site_label_2
    _geom_bond_site_symmetry_2
    _geom_bond_distance
    _geom_bond_publ_flag
    Cu1 O1 . 1.8832(17) y
    Cu1 O2 . 1.9307(17) y
    Cu1 N2 . 1.9941(19) y
    Cu1 N1 . 1.998(2) y
    Cu1 O3 . 2.434(2) y
    C1 N1 . 1.338(3) ?
    C1 C2 . 1.374(4) ?
    C1 H1 . 0.93 ?
    C2 C3 . 1.381(4) ?
    C2 H2 . 0.93 ?
    C3 C4 . 1.378(4) ?
    C3 H3 . 0.93 ?
    C4 C5 . 1.381(4) ?
    C4 H4 . 0.93 ?
    C5 N1 . 1.350(3) ?
    C5 C6 . 1.474(3) ?
    C6 N2 . 1.351(3) ?
    C6 C7 . 1.387(3) ?
    C7 C8 . 1.383(4) ?
    C7 H7 . 0.93 ?
    C8 C9 . 1.379(4) ?
    C8 H8 . 0.93 ?
    C9 C10 . 1.371(3) ?
    C9 H9 . 0.93 ?
    C10 N2 . 1.332(3) ?
    C10 H10 . 0.93 ?
    C11 O1 . 1.313(3) ?
    C11 C16 . 1.416(4) ?
    C11 C12 . 1.419(3) ?
    C12 C13 . 1.369(4) ?
    C12 H12 . 0.93 ?
    C13 C14 . 1.386(4) ?
    C13 H13 . 0.93 ?
    C14 C15 . 1.370(4) ?
    C14 H14 . 0.93 ?
    C15 C16 . 1.421(3) ?
    C15 H15 . 0.93 ?
    C16 C17 . 1.450(3) ?
    C17 O2 . 1.256(3) ?
    C17 C18 . 1.492(4) ?
    C18 H18A . 0.96 ?
    C18 H18B . 0.96 ?
    C18 H18C . 0.96 ?
    N3 O5 . 1.224(3) ?
    N3 O4 . 1.230(3) ?
    N3 O3 . 1.269(3) ?
loop_
    _geom_angle_atom_site_label_1
    _geom_angle_atom_site_label_2
    _geom_angle_atom_site_label_3
    _geom_angle_site_symmetry_1
    _geom_angle_site_symmetry_3
    _geom_angle
    _geom_angle_publ_flag
    O1 Cu1 O2 . . 92.60(7) ?
    O1 Cu1 N2 . . 167.80(8) ?
    O2 Cu1 N2 . . 92.87(8) ?
    O1 Cu1 N1 . . 92.18(8) ?
    O2 Cu1 N1 . . 171.30(8) ?
    N2 Cu1 N1 . . 81.10(8) ?
    O1 Cu1 O3 . . 101.92(8) ?
    O2 Cu1 O3 . . 86.63(7) ?
    N2 Cu1 O3 . . 89.28(7) ?
    N1 Cu1 O3 . . 99.49(7) ?
    N1 C1 C2 . . 122.4(3) ?
    N1 C1 H1 . . 118.8 ?
    C2 C1 H1 . . 118.8 ?
    C1 C2 C3 . . 118.3(3) ?
    C1 C2 H2 . . 120.8 ?
    C3 C2 H2 . . 120.8 ?
    C4 C3 C2 . . 119.8(3) ?
    C4 C3 H3 . . 120.1 ?
    C2 C3 H3 . . 120.1 ?
    C3 C4 C5 . . 119.0(3) ?
    C3 C4 H4 . . 120.5 ?
    C5 C4 H4 . . 120.5 ?
    N1 C5 C4 . . 121.1(2) ?
    N1 C5 C6 . . 114.3(2) ?
    C4 C5 C6 . . 124.6(2) ?
    N2 C6 C7 . . 120.9(2) ?
    N2 C6 C5 . . 114.7(2) ?
    C7 C6 C5 . . 124.4(2) ?
    C8 C7 C6 . . 118.8(2) ?
    C8 C7 H7 . . 120.6 ?
    C6 C7 H7 . . 120.6 ?
    C9 C8 C7 . . 119.5(2) ?
    C9 C8 H8 . . 120.2 ?
    C7 C8 H8 . . 120.2 ?
    C10 C9 C8 . . 118.9(3) ?
    C10 C9 H9 . . 120.5 ?
    C8 C9 H9 . . 120.5 ?
    N2 C10 C9 . . 122.1(2) ?
    N2 C10 H10 . . 118.9 ?
    C9 C10 H10 . . 118.9 ?
    O1 C11 C16 . . 125.4(2) ?
    O1 C11 C12 . . 116.5(2) ?
    C16 C11 C12 . . 118.1(2) ?
    C13 C12 C11 . . 120.9(3) ?
    C13 C12 H12 . . 119.5 ?
    C11 C12 H12 . . 119.5 ?
    C12 C13 C14 . . 121.2(3) ?
    C12 C13 H13 . . 119.4 ?
    C14 C13 H13 . . 119.4 ?
    C15 C14 C13 . . 119.6(3) ?
    C15 C14 H14 . . 120.2 ?
    C13 C14 H14 . . 120.2 ?
    C14 C15 C16 . . 121.1(3) ?
    C14 C15 H15 . . 119.4 ?
    C16 C15 H15 . . 119.4 ?
    C11 C16 C15 . . 119.0(2) ?
    C11 C16 C17 . . 122.2(2) ?
    C15 C16 C17 . . 118.8(2) ?
    O2 C17 C16 . . 123.4(2) ?
    O2 C17 C18 . . 115.0(2) ?
    C16 C17 C18 . . 121.6(2) ?
    C17 C18 H18A . . 109.5 ?
    C17 C18 H18B . . 109.5 ?
    H18A C18 H18B . . 109.5 ?
    C17 C18 H18C . . 109.5 ?
    H18A C18 H18C . . 109.5 ?
    H18B C18 H18C . . 109.5 ?
    C1 N1 C5 . . 119.3(2) ?
    C1 N1 Cu1 . . 125.73(18) ?
    C5 N1 Cu1 . . 114.92(16) ?
    C10 N2 C6 . . 119.7(2) ?
    C10 N2 Cu1 . . 125.48(17) ?
    C6 N2 Cu1 . . 114.78(16) ?
    O5 N3 O4 . . 121.3(3) ?
    O5 N3 O3 . . 119.4(3) ?
    O4 N3 O3 . . 119.2(3) ?
    C11 O1 Cu1 . . 127.05(16) ?
    C17 O2 Cu1 . . 129.18(16) ?
    N3 O3 Cu1 . . 115.43(16) ?
loop_
    _geom_hbond_atom_site_label_D
    _geom_hbond_atom_site_label_H
    _geom_hbond_atom_site_label_A
    _geom_hbond_site_symmetry_A
    _geom_hbond_distance_DH
    _geom_hbond_distance_HA
    _geom_hbond_distance_DA
    _geom_hbond_angle_DHA
    C2 H2 O3 2_655 0.93 2.59 3.401(4) 146
    C7 H7 O3 3_675 0.93 2.51 3.343(3) 150
