# Supplementary material for: (2-Acetyl­phenolato)(2,2′-bipyridine)nitratocopper(II)
Source: Acta Crystallogr Sect E Struct Rep Online. 2009 Oct 23;65(Pt 11):m1427. doi: 10.1107/S1600536809042718 (PMC2971079; doi:10.1107/S1600536809042718)
Supplement: Supplementary file 2 [file e-65-m1427-Isup2.hkl]

# 
# h,k,l, Fc-squared, Fo-squared, sigma(Fo-squared) and status flag 
# 
data_I
_shelx_title ' 080421b_0m in P2(1)/n' 
_shelx_refln_list_code          4 
_shelx_F_calc_maximum      313.29 
_exptl_crystal_F_000       852.00 
_reflns_d_resolution_high  0.8393 
 
loop_ 
 _symmetry_equiv_pos_as_xyz 
 'x, y, z' 
 '-x+1/2, y+1/2, -z+1/2' 
 '-x, -y, -z' 
 'x-1/2, -y-1/2, z-1/2' 
 
_cell_length_a    13.4683 
_cell_length_b     8.3101 
_cell_length_c    15.5924 
_cell_angle_alpha  90.000 
_cell_angle_beta  108.583 
_cell_angle_gamma  90.000 
 
_shelx_F_squared_multiplier     1.000 
 
loop_ 
 _refln_index_h 
 _refln_index_k 
 _refln_index_l 
 _refln_F_squared_calc 
 _refln_F_squared_meas 
 _refln_F_squared_sigma 
 _refln_observed_status 
   2   0   0     8367.84     8809.78    125.43 o 
   4   0   0     6425.34     6450.00    110.84 o 
   6   0   0      153.88      159.54     19.63 o 
   8   0   0      172.73      178.26     11.01 o 
  10   0   0     1071.21     1113.48     30.84 o 
  12   0   0      362.29      346.54     34.22 o 
  14   0   0      596.81      661.58     48.56 o 
   1   1   0       69.16       98.87      8.48 o 
   2   1   0     2565.31     2562.01     74.06 o 
   3   1   0     4573.83     4430.83     99.35 o 
   4   1   0      993.84     1073.83     17.29 o 
   5   1   0     3682.93     3494.53     51.97 o 
   6   1   0      102.19      119.06      6.13 o 
   7   1   0     8688.92     8609.61     71.85 o 
   8   1   0      238.51      278.90      8.56 o 
   9   1   0     3913.80     3833.94     41.99 o 
  10   1   0      123.97      124.64     11.69 o 
  11   1   0      180.19      206.60     16.54 o 
  12   1   0      623.76      676.99     43.23 o 
  13   1   0     1193.53     1172.00     41.71 o 
  14   1   0       34.67       29.99     17.79 o 
  15   1   0       95.28       87.54     19.53 o 
   0   2   0     7182.24     7543.81     81.40 o 
   1   2   0      809.90      900.73     11.73 o 
   2   2   0     6146.66     6234.44     43.44 o 
   3   2   0     1352.69     1525.08     17.00 o 
   4   2   0     1050.13      915.69     23.13 o 
   5   2   0        2.01        4.47      3.41 o 
   6   2   0      423.37      438.91     22.39 o 
   7   2   0        2.24        5.76      4.93 o 
   8   2   0       44.37       47.02      7.55 o 
   9   2   0      415.58      456.42     23.34 o 
  10   2   0      102.35      105.20     11.05 o 
  11   2   0        5.22        8.67      7.82 o 
  12   2   0       16.75       11.12     10.27 o 
  13   2   0      172.80      217.13     30.24 o 
  14   2   0      418.78      453.88     30.28 o 
   1   3   0       13.01       15.78      3.04 o 
   2   3   0        7.73        4.73      2.43 o 
   3   3   0       11.69       19.93      2.59 o 
   4   3   0     3089.41     3226.38     31.93 o 
   5   3   0       65.32       50.12      9.32 o 
   6   3   0      463.88      365.07     13.23 o 
   7   3   0     3809.05     3921.01     71.68 o 
   8   3   0     3775.00     3695.49     50.26 o 
   9   3   0     4216.85     4160.14     68.13 o 
  10   3   0      854.04      799.41     23.91 o 
  11   3   0      352.30      364.53     18.29 o 
  12   3   0      156.29      177.42     15.73 o 
  13   3   0      169.47      139.81     18.26 o 
  14   3   0       99.75      119.91     27.82 o 
   0   4   0     3805.01     3739.74     52.69 o 
   1   4   0     2472.22     2380.81     27.37 o 
   2   4   0     2015.28     2077.05     24.96 o 
   3   4   0     2048.29     1997.68     24.12 o 
   4   4   0        3.20        1.16      2.96 o 
   5   4   0     2449.56     2515.46     29.20 o 
   6   4   0      245.99      268.43     12.28 o 
   7   4   0      247.57      246.98     12.96 o 
   8   4   0      415.23      442.27     17.27 o 
   9   4   0      385.81      375.67     16.99 o 
  10   4   0       15.03        5.94      8.20 o 
  11   4   0     2259.89     2238.20     43.21 o 
  12   4   0      441.20      416.60     26.95 o 
  13   4   0      285.27      312.86     25.04 o 
   1   5   0     1329.78     1454.26     22.55 o 
   2   5   0      265.71      308.38     13.18 o 
   3   5   0      394.85      378.50     11.58 o 
   4   5   0     1040.92     1006.42     21.61 o 
   5   5   0      197.41      185.69      9.48 o 
   6   5   0     2006.14     2040.87     34.63 o 
   7   5   0     2073.88     1896.45     51.28 o 
   8   5   0     1064.21     1042.14     90.78 o 
   9   5   0      274.33      264.85     21.58 o 
  10   5   0      316.03      299.66     33.39 o 
  11   5   0        8.66        8.87     12.75 o 
  12   5   0      226.42      213.09     24.09 o 
  13   5   0        3.28       -9.75     14.54 o 
   0   6   0      305.92      295.09     22.49 o 
   1   6   0     2498.03     2631.69     34.53 o 
   2   6   0       50.25       52.92      6.78 o 
   3   6   0      581.61      593.13     18.41 o 
   4   6   0       56.78       76.41      9.33 o 
   5   6   0     1453.86     1476.85     51.28 o 
   6   6   0       41.22       38.67     12.25 o 
   7   6   0      104.55       88.40     15.94 o 
   8   6   0        0.11      -15.30     10.20 o 
   9   6   0       31.00       51.45     14.94 o 
  10   6   0        0.12       -4.16     12.32 o 
  11   6   0       13.20       14.32     14.49 o 
  12   6   0        5.79       26.73     16.71 o 
   1   7   0      180.47      203.15     11.68 o 
   2   7   0      595.70      622.78     20.69 o 
   3   7   0       37.04       24.03      8.11 o 
   4   7   0      679.09      736.66     30.45 o 
   5   7   0      476.80      466.40     25.79 o 
   6   7   0       95.57      144.00     18.71 o 
   7   7   0      128.07      126.19     18.46 o 
   8   7   0      708.75      785.94     48.66 o 
   9   7   0       22.21       41.38     15.80 o 
  10   7   0      644.90      644.14     35.36 o 
   0   8   0      362.51      390.91     22.67 o 
   1   8   0     1307.10     1383.82     32.74 o 
   2   8   0        9.19       22.48      9.25 o 
   3   8   0      843.22      884.47     42.21 o 
   4   8   0      266.31      296.29     23.75 o 
   5   8   0       96.08      127.33     19.50 o 
   6   8   0       29.87       24.19     13.30 o 
   7   8   0       66.83       63.35     16.36 o 
   8   8   0       63.90       65.91     26.41 o 
   1   9   0        5.14       -4.86     15.02 o 
   2   9   0       54.10       40.91     16.48 o 
   3   9   0       76.19       88.13     17.90 o 
   4   9   0      468.43      469.38     54.77 o 
   5   9   0       26.63       36.85     16.09 o 
   6   9   0      271.23      291.48     27.55 o 
 -15   0   1      313.39      290.03     38.77 o 
 -13   0   1      380.65      399.85     34.90 o 
 -11   0   1     1639.79     1644.88     52.05 o 
  -9   0   1     2670.68     2547.80     43.48 o 
  -7   0   1      246.41      192.08     18.95 o 
  -5   0   1       89.42       85.21      9.50 o 
  -3   0   1     3264.53     3269.30     56.42 o 
   1   0   1     2854.48     3052.17     49.24 o 
   3   0   1     3776.63     3825.70     36.89 o 
   5   0   1     8611.41     8485.42    114.43 o 
   7   0   1     2842.82     2655.00     34.51 o 
   9   0   1      883.74      799.27     26.38 o 
  11   0   1      313.23      319.88     31.89 o 
  13   0   1      651.92      700.64     48.37 o 
 -15   1   1      178.68      196.63     33.01 o 
 -14   1   1     1204.23     1129.59     94.75 o 
 -13   1   1      203.07      184.76     28.89 o 
 -12   1   1       74.55       92.07     17.40 o 
 -11   1   1       23.51       15.98      8.10 o 
 -10   1   1        7.43       12.86      5.54 o 
  -9   1   1      381.68      400.93     15.57 o 
  -8   1   1     1965.20     1992.32     29.21 o 
  -7   1   1       48.50       75.48      6.46 o 
  -6   1   1      496.98      410.39     10.93 o 
  -5   1   1      490.72      493.02     10.85 o 
  -4   1   1       47.97       33.00      3.97 o 
  -3   1   1    11608.16    11509.20    334.08 o 
  -2   1   1     2309.62     2157.42     24.53 o 
  -1   1   1     4651.68     4766.34     37.71 o 
   0   1   1    28702.75    28645.38    231.28 o 
   1   1   1      328.50      335.00      7.47 o 
   2   1   1      343.00      279.61      6.89 o 
   3   1   1      138.23      147.30      6.71 o 
   4   1   1     2886.90     2851.23     26.88 o 
   5   1   1        2.96        6.92      2.25 o 
   6   1   1     2176.18     2196.52     21.55 o 
   7   1   1      958.75     1075.37     14.81 o 
   8   1   1      138.71      143.17      7.62 o 
   9   1   1        3.27        2.24      5.36 o 
  10   1   1     1345.69     1366.56     28.47 o 
  11   1   1      344.96      326.46     52.49 o 
  12   1   1      762.43      777.88     38.68 o 
  13   1   1        4.58       15.08     13.23 o 
  14   1   1     1296.96     1290.35     47.23 o 
 -15   2   1      188.14      203.85     33.93 o 
 -14   2   1      141.19      156.36     28.69 o 
 -13   2   1      295.27      258.11     52.01 o 
 -12   2   1      192.18      182.18     14.65 o 
 -11   2   1     1037.03     1015.81     26.72 o 
 -10   2   1     1334.96     1421.59     29.92 o 
  -9   2   1     3891.10     3873.90     66.12 o 
  -8   2   1     3983.64     3984.49     50.78 o 
  -7   2   1     5807.33     5985.77     65.32 o 
  -6   2   1     1270.63     1240.64     16.43 o 
  -5   2   1     2515.02     2302.16     30.51 o 
  -4   2   1     2572.86     2546.77     25.71 o 
  -3   2   1      139.41      144.49      4.27 o 
  -2   2   1    11803.67    12849.23     83.65 o 
  -1   2   1        7.26       -0.04      2.16 o 
   0   2   1     3954.58     3992.13     33.55 o 
   1   2   1      129.43      147.13      4.07 o 
   2   2   1       90.95      106.92      5.44 o 
   3   2   1     1728.32     1690.29     18.02 o 
   4   2   1     5738.52     5814.06     58.74 o 
   5   2   1     3230.19     3015.98     44.96 o 
   6   2   1      433.44      401.84     20.62 o 
   7   2   1     7375.12     7402.97     64.32 o 
   8   2   1     1593.48     1651.01     30.14 o 
   9   2   1     3250.73     3198.51     50.13 o 
  10   2   1        3.36        3.61      6.96 o 
  11   2   1       18.61       25.34     11.51 o 
  12   2   1     1030.39     1004.25     38.73 o 
  13   2   1      225.34      184.96     26.85 o 
  14   2   1       70.54       87.12     18.71 o 
 -14   3   1      154.25      151.90     44.44 o 
 -13   3   1        1.75        2.83      9.80 o 
 -12   3   1      376.62      374.99     19.09 o 
 -11   3   1      152.46      147.41     13.36 o 
 -10   3   1      264.73      281.74     28.91 o 
  -9   3   1      937.38      925.67     23.70 o 
  -8   3   1       25.60       25.26      9.82 o 
  -7   3   1      483.61      521.79     16.00 o 
  -6   3   1     3137.73     3149.82     40.94 o 
  -5   3   1      507.51      417.02     16.19 o 
  -4   3   1     2654.98     2641.87     23.84 o 
  -3   3   1     3043.26     2903.35     25.14 o 
  -2   3   1     1893.34     1890.56     21.51 o 
  -1   3   1    10730.49    10442.86     80.43 o 
   0   3   1      546.00      507.96     10.06 o 
   1   3   1     3355.41     3305.85     31.31 o 
   2   3   1      630.75      556.01      8.90 o 
   3   3   1      734.71      708.09      9.88 o 
   4   3   1      304.35      259.55     10.02 o 
   5   3   1       40.27       27.27      5.86 o 
   6   3   1     2042.09     2067.73     63.69 o 
   7   3   1      101.49      116.22     14.80 o 
   8   3   1        1.06        6.66      5.86 o 
   9   3   1      168.91      161.22     18.49 o 
  10   3   1      378.97      392.14     47.49 o 
  11   3   1      214.33      202.25     15.15 o 
  12   3   1      520.41      542.42     22.70 o 
  13   3   1      182.48      204.43     34.51 o 
  14   3   1      438.36      461.79     30.80 o 
 -14   4   1      368.59      383.16     28.50 o 
 -13   4   1       12.76       23.45     14.17 o 
 -12   4   1       16.38        3.26     12.85 o 
 -11   4   1       39.16       68.83     19.87 o 
 -10   4   1     1235.00     1252.20     43.64 o 
  -9   4   1     3300.91     3387.37     50.39 o 
  -8   4   1     1704.97     1632.33     31.36 o 
  -7   4   1     3145.49     3256.79     45.35 o 
  -6   4   1     2222.00     2265.19     28.60 o 
  -5   4   1      321.58      285.75      9.28 o 
  -4   4   1       43.08       27.62      4.29 o 
  -3   4   1      182.76      191.89      8.66 o 
  -2   4   1       45.51       73.70      5.54 o 
  -1   4   1      365.66      389.43     10.31 o 
   0   4   1       83.21       84.65      5.76 o 
   1   4   1     1178.51     1199.57     17.94 o 
   2   4   1      626.86      575.80     11.96 o 
   3   4   1      471.45      476.32      9.51 o 
   4   4   1      699.71      669.33     10.83 o 
   5   4   1       14.26        9.42      3.88 o 
   6   4   1     5263.76     5348.87     63.20 o 
   7   4   1     2020.56     2099.16     54.16 o 
   8   4   1     2221.38     2169.17     38.36 o 
   9   4   1      905.84      905.95     30.23 o 
  10   4   1      810.27      837.45     34.97 o 
  11   4   1       77.69       86.30     12.67 o 
  12   4   1      422.18      442.41     21.92 o 
  13   4   1       31.73       32.56     15.74 o 
 -13   5   1       70.01       84.89     19.81 o 
 -12   5   1        8.53       11.58     13.67 o 
 -11   5   1      253.13      235.18     23.25 o 
 -10   5   1       48.32       41.02     14.04 o 
  -9   5   1       26.55       22.60     11.87 o 
  -8   5   1      327.16      258.26     20.53 o 
  -7   5   1      355.30      362.24     29.37 o 
  -6   5   1      527.33      530.24     24.03 o 
  -5   5   1     1868.46     1875.87     31.56 o 
  -4   5   1       38.40       45.90      5.66 o 
  -3   5   1     3497.56     3344.76     69.75 o 
  -2   5   1     1095.85     1130.30     19.45 o 
  -1   5   1    10563.51    10933.52     90.63 o 
   0   5   1      262.59      236.10     15.87 o 
   1   5   1     2328.58     2386.12     29.93 o 
   2   5   1       33.52       29.38      5.13 o 
   3   5   1     1569.55     1505.37     26.14 o 
   4   5   1        3.57        7.65      5.31 o 
   5   5   1     1003.04     1014.37     29.74 o 
   6   5   1        1.95       -2.84      6.10 o 
   7   5   1      279.23      264.58     14.57 o 
   8   5   1      342.69      303.72     24.66 o 
   9   5   1      147.57      158.07     18.44 o 
  10   5   1       84.84       76.66     16.28 o 
  11   5   1      216.76      227.90     26.08 o 
  12   5   1        0.93       12.35     14.12 o 
 -12   6   1      467.45      456.88     39.40 o 
 -11   6   1       39.38       24.45     15.66 o 
 -10   6   1     1157.03     1158.05     69.60 o 
  -9   6   1       17.20       23.98     13.24 o 
  -8   6   1     1829.73     1873.64     95.77 o 
  -7   6   1        5.54        2.43      9.74 o 
  -6   6   1      454.67      493.22     48.18 o 
  -5   6   1      228.11      243.88     27.09 o 
  -4   6   1      723.75      713.61     28.34 o 
  -3   6   1       99.09      102.11      8.33 o 
  -2   6   1        2.99       -7.02      4.68 o 
  -1   6   1       26.43       36.01      6.52 o 
   0   6   1      420.13      452.55     14.25 o 
   1   6   1      168.87      161.97      9.50 o 
   2   6   1      566.67      569.99     15.33 o 
   3   6   1        0.56        1.36      6.20 o 
   4   6   1     1272.44     1316.32     37.79 o 
   5   6   1      132.78      113.02     18.42 o 
   6   6   1     1623.93     1524.21     54.82 o 
   7   6   1     1133.50     1114.74     45.90 o 
   8   6   1     1059.05     1036.82     41.88 o 
   9   6   1       94.23       74.44     16.76 o 
  10   6   1      324.92      343.43     68.00 o 
  11   6   1       27.17       14.85     14.95 o 
 -11   7   1       16.98       13.85     15.45 o 
 -10   7   1        0.05       -2.21     13.88 o 
  -9   7   1        7.85        1.98     13.72 o 
  -8   7   1        7.07       22.88     13.49 o 
  -7   7   1       97.17       91.81     24.91 o 
  -6   7   1       87.16       70.22     14.79 o 
  -5   7   1       43.96       37.83     12.88 o 
  -4   7   1       53.32       38.62     12.25 o 
  -3   7   1      566.53      563.83     19.98 o 
  -2   7   1       90.23       95.74      9.42 o 
  -1   7   1     3538.72     3666.65     45.66 o 
   0   7   1      113.63      125.82     10.28 o 
   1   7   1     1725.69     1780.93     29.79 o 
   2   7   1       65.14       50.22      9.73 o 
   3   7   1      730.41      737.16     30.11 o 
   4   7   1       17.44       16.45     11.87 o 
   5   7   1      264.59      251.08     21.68 o 
   6   7   1        1.70       -7.26     10.02 o 
   7   7   1      198.85      178.14     21.40 o 
   8   7   1        1.32      -12.09     12.06 o 
   9   7   1      255.06      227.56     24.81 o 
  10   7   1       66.68       31.53     17.16 o 
  -9   8   1        2.14       -4.72     13.98 o 
  -8   8   1      150.07      148.86     22.05 o 
  -7   8   1        1.21        9.95     12.77 o 
  -6   8   1        3.34        1.47     12.06 o 
  -5   8   1      348.04      374.85     26.31 o 
  -4   8   1      543.70      490.15     27.99 o 
  -3   8   1       15.18       29.95     12.94 o 
  -2   8   1      121.51      107.04     12.96 o 
  -1   8   1       44.21       45.13      9.03 o 
   0   8   1        0.72       -1.50      7.19 o 
   1   8   1       78.04       74.73     13.80 o 
   2   8   1      184.24      233.42     21.07 o 
   3   8   1        2.87       -2.17     13.28 o 
   4   8   1      435.84      487.94     28.18 o 
   5   8   1      226.95      165.03     20.63 o 
   6   8   1      407.62      457.95     28.96 o 
   7   8   1       44.30       56.77     24.04 o 
   8   8   1      355.17      389.30     30.41 o 
  -6   9   1       15.35       -1.49     13.78 o 
  -5   9   1       31.39       -2.38     13.07 o 
  -4   9   1      258.44      287.03     28.01 o 
  -3   9   1      234.37      209.52     22.90 o 
  -2   9   1      133.17      122.75     19.26 o 
  -1   9   1      322.58      398.01     20.79 o 
   0   9   1      117.76      120.04     26.27 o 
   1   9   1      205.25      202.09     26.17 o 
   2   9   1      159.95      181.23     21.09 o 
   3   9   1       57.50       25.82     14.61 o 
   4   9   1       89.76       86.72     17.64 o 
   5   9   1       70.74       62.67     18.01 o 
   6   9   1        7.63       -7.15     13.79 o 
 -14   0   2      543.98      500.18     41.49 o 
 -12   0   2       50.99       46.72     14.93 o 
 -10   0   2       31.42       31.58      8.54 o 
  -8   0   2      752.18      784.37     21.75 o 
  -6   0   2      369.73      496.21     21.42 o 
  -4   0   2     5133.83     4968.95     85.01 o 
  -2   0   2     9400.48     9890.40    148.02 o 
   0   0   2    38394.34    38855.72    312.75 o 
   2   0   2    18924.04    19610.35    187.07 o 
   4   0   2       80.89       43.00      4.85 o 
   6   0   2     2741.26     3026.79     41.22 o 
   8   0   2       81.45       85.08      7.69 o 
  10   0   2       17.51       -3.39     13.09 o 
  12   0   2     1329.83     1356.79     63.40 o 
  14   0   2     1975.68     2011.58     85.50 o 
 -15   1   2      505.40      561.06     46.14 o 
 -14   1   2       56.76       56.90     21.03 o 
 -13   1   2      467.59      476.44     59.18 o 
 -12   1   2      155.08      136.97     19.97 o 
 -11   1   2     6447.18     6442.33     64.81 o 
 -10   1   2      567.21      564.55     17.61 o 
  -9   1   2     3894.77     3929.78     61.65 o 
  -8   1   2      357.43      401.91     15.29 o 
  -7   1   2     1352.08     1114.76     26.55 o 
  -6   1   2     1168.12     1257.43     17.01 o 
  -5   1   2     1470.77     1505.53     18.05 o 
  -4   1   2     4082.02     4270.19     44.52 o 
  -3   1   2     1193.24     1256.29     20.98 o 
  -2   1   2     3487.45     3520.22     34.79 o 
  -1   1   2      307.92      276.61      6.81 o 
   0   1   2       59.98       75.62      4.91 o 
   1   1   2      609.85      568.91      7.26 o 
   2   1   2     3202.20     3167.44     35.57 o 
   3   1   2     2811.79     2660.02     30.57 o 
   4   1   2       70.37       68.63      3.19 o 
   5   1   2    17408.32    18116.87    117.70 o 
   6   1   2        2.29        0.16      2.60 o 
   7   1   2     4103.70     4017.05     32.54 o 
   8   1   2      115.57      145.34     15.05 o 
   9   1   2     1808.33     1818.57     33.26 o 
  10   1   2      585.78      591.51     30.60 o 
  11   1   2      824.76      853.67     34.09 o 
  12   1   2      215.32      214.07     24.91 o 
  13   1   2      136.04      120.96     19.84 o 
  14   1   2       59.37       60.78     18.06 o 
 -15   2   2      140.67      144.82     28.69 o 
 -14   2   2      300.01      284.88     22.91 o 
 -13   2   2      360.63      357.42     23.48 o 
 -12   2   2       41.02       32.87     12.08 o 
 -11   2   2      844.10      798.39     32.91 o 
 -10   2   2        0.80       -1.78      6.18 o 
  -9   2   2      742.24      766.60     20.87 o 
  -8   2   2      601.74      590.47     24.41 o 
  -7   2   2      676.85      651.10     12.84 o 
  -6   2   2     1398.92     1322.67     18.00 o 
  -5   2   2      932.72      894.83     13.60 o 
  -4   2   2     8119.21     7958.89     56.26 o 
  -3   2   2     5383.98     5400.74     39.60 o 
  -2   2   2    98148.49    96278.88    662.58 o 
  -1   2   2     1265.23     1270.64     15.28 o 
   0   2   2     1350.60     1248.35     14.69 o 
   1   2   2       10.90       11.69      1.97 o 
   2   2   2      847.89      807.76      9.82 o 
   3   2   2      559.19      609.82     14.23 o 
   4   2   2      262.09      297.28     10.16 o 
   5   2   2     1676.12     1826.52     28.46 o 
   6   2   2      477.75      495.89     10.19 o 
   7   2   2      232.84      235.94     11.55 o 
   8   2   2      357.34      346.52     14.51 o 
   9   2   2     1247.52     1247.02     27.42 o 
  10   2   2     1097.35     1091.57     23.84 o 
  11   2   2        1.91        3.35      7.01 o 
  12   2   2      113.16       97.70     17.05 o 
  13   2   2       47.34       49.22     15.74 o 
  14   2   2      436.27      457.57     31.87 o 
 -14   3   2      271.83      201.43     30.05 o 
 -13   3   2       16.77        3.60      9.14 o 
 -12   3   2      239.44      202.74     15.65 o 
 -11   3   2      872.51      867.29     25.28 o 
 -10   3   2      696.90      668.96     35.43 o 
  -9   3   2     4943.81     4832.98     61.31 o 
  -8   3   2     1080.83     1121.96     24.56 o 
  -7   3   2     1831.00     1812.70     30.21 o 
  -6   3   2     1087.74     1079.28     16.09 o 
  -5   3   2      749.98      672.54     10.69 o 
  -4   3   2       80.11       93.52      4.62 o 
  -3   3   2      984.48     1065.53     12.68 o 
  -2   3   2     8332.00     9183.67     72.98 o 
  -1   3   2      871.85      889.11     14.03 o 
   0   3   2      902.29      824.21     13.44 o 
   1   3   2     1035.84     1072.80     21.04 o 
   2   3   2      656.52      630.72      9.62 o 
   3   3   2      671.30      602.32     10.61 o 
   4   3   2     4436.93     4603.87     60.64 o 
   5   3   2     2387.22     2260.89     33.69 o 
   6   3   2     2521.51     2397.77     36.26 o 
   7   3   2     3323.35     3083.91     44.24 o 
   8   3   2      793.23      820.02     44.61 o 
   9   3   2      412.94      411.14     17.52 o 
  10   3   2      692.76      701.19     23.10 o 
  11   3   2      120.13      114.74     16.17 o 
  12   3   2      384.94      380.05     17.98 o 
  13   3   2       40.57       38.99     14.54 o 
 -14   4   2        6.78       12.18     15.17 o 
 -13   4   2       31.52       12.22     15.22 o 
 -12   4   2      152.42      140.62     19.05 o 
 -11   4   2      426.37      425.55     25.80 o 
 -10   4   2       17.33       13.85     10.87 o 
  -9   4   2        5.11        0.15      9.54 o 
  -8   4   2        5.68        6.12      6.76 o 
  -7   4   2      925.49      934.44     21.56 o 
  -6   4   2      319.73      279.63     14.54 o 
  -5   4   2       79.45       63.54      4.48 o 
  -4   4   2     2132.45     2277.91     24.39 o 
  -3   4   2     2609.16     2661.24     30.32 o 
  -2   4   2     4739.93     4793.95     45.62 o 
  -1   4   2     2757.18     2762.74     33.44 o 
   0   4   2     3013.06     2968.61     32.12 o 
   1   4   2      278.81      226.82      8.15 o 
   2   4   2      281.78      282.61      9.51 o 
   3   4   2     1578.17     1542.09     17.94 o 
   4   4   2        5.60        8.09      3.56 o 
   5   4   2      542.98      554.51     17.70 o 
   6   4   2      175.24      174.50     15.46 o 
   7   4   2      215.32      252.47     14.04 o 
   8   4   2       84.59       95.23     11.22 o 
   9   4   2      905.88      898.90     25.82 o 
  10   4   2      135.90      147.14     14.27 o 
  11   4   2      640.50      687.70     25.37 o 
  12   4   2      186.66      198.69     17.38 o 
  13   4   2      619.04      596.90     23.13 o 
 -13   5   2       29.06       13.12     14.85 o 
 -12   5   2      586.40      633.35     38.39 o 
 -11   5   2        1.15       -4.55     12.50 o 
 -10   5   2     1249.53     1259.68     41.30 o 
  -9   5   2       10.98       11.88     11.11 o 
  -8   5   2      822.71      888.15     97.95 o 
  -7   5   2        2.05       -4.42      8.35 o 
  -6   5   2      650.87      667.34     19.28 o 
  -5   5   2      229.94      228.66     13.35 o 
  -4   5   2       18.57       20.99      5.22 o 
  -3   5   2      312.53      295.90     11.93 o 
  -2   5   2      668.91      725.35     23.79 o 
  -1   5   2      544.41      585.32     14.31 o 
   0   5   2     2787.12     2896.81     34.31 o 
   1   5   2       31.11       19.53      4.90 o 
   2   5   2     1594.83     1625.09     23.43 o 
   3   5   2        1.35        3.14      4.85 o 
   4   5   2       15.46       18.19      6.18 o 
   5   5   2      992.60     1055.23     24.93 o 
   6   5   2     4524.16     4566.03     60.00 o 
   7   5   2     2509.44     2451.75     47.60 o 
   8   5   2      991.88     1045.92     27.92 o 
   9   5   2       50.08       57.28     11.19 o 
  10   5   2      400.82      406.99     27.08 o 
  11   5   2       64.74       50.04     16.33 o 
  12   5   2      217.53      202.48     23.60 o 
 -12   6   2       14.89       -2.48     13.97 o 
 -11   6   2       25.55       11.84     16.87 o 
 -10   6   2       46.11       29.77     21.28 o 
  -9   6   2      172.32      148.13     19.48 o 
  -8   6   2        5.82       -1.82     13.86 o 
  -7   6   2     1153.80     1132.32     37.51 o 
  -6   6   2      500.77      534.02     66.50 o 
  -5   6   2     1800.70     1864.99     50.07 o 
  -4   6   2       20.16       10.15      6.64 o 
  -3   6   2      785.82      778.92     18.04 o 
  -2   6   2       15.23       16.95      7.60 o 
  -1   6   2     2828.48     2916.87     37.24 o 
   0   6   2      702.38      766.38     21.63 o 
   1   6   2      297.74      313.64     13.35 o 
   2   6   2        0.89        4.12      5.18 o 
   3   6   2      515.26      546.64     40.32 o 
   4   6   2      376.76      375.53     22.11 o 
   5   6   2      627.80      641.63     62.86 o 
   6   6   2      793.34      782.57     31.71 o 
   7   6   2       81.53       59.34     14.62 o 
   8   6   2       51.45       81.34     16.17 o 
   9   6   2     1041.88     1010.01     39.45 o 
  10   6   2        0.31       -2.59     13.22 o 
  11   6   2       40.88       39.10     19.19 o 
 -11   7   2       19.68       14.15     15.85 o 
 -10   7   2     1242.69     1265.32     62.86 o 
  -9   7   2       23.68       20.26     13.59 o 
  -8   7   2      717.41      724.06     33.98 o 
  -7   7   2      116.65      105.94     17.49 o 
  -6   7   2      398.64      423.00     25.84 o 
  -5   7   2       73.46       68.00     16.09 o 
  -4   7   2       22.89       12.64      8.28 o 
  -3   7   2       10.92        8.73      7.88 o 
  -2   7   2        2.90       -3.70      6.04 o 
  -1   7   2      608.04      666.89     18.68 o 
   0   7   2       38.14       42.69      9.99 o 
   1   7   2        0.03        1.81      6.50 o 
   2   7   2     1061.86      995.55     33.70 o 
   3   7   2        4.52       10.18     10.42 o 
   4   7   2      912.17      842.48     36.40 o 
   5   7   2       35.69       31.21     13.01 o 
   6   7   2      416.61      391.20     26.22 o 
   7   7   2       18.69       28.96     14.55 o 
   8   7   2      250.00      305.41     53.85 o 
   9   7   2       54.71       73.33     18.28 o 
  10   7   2      175.66      205.76     73.96 o 
  -9   8   2        1.08        1.06     12.90 o 
  -8   8   2       39.94       55.23     16.86 o 
  -7   8   2      810.14      866.62     38.61 o 
  -6   8   2        0.52       11.23     12.55 o 
  -5   8   2       30.22       32.29     13.47 o 
  -4   8   2      269.47      283.97     25.88 o 
  -3   8   2      842.25      931.07     27.81 o 
  -2   8   2       23.67       17.36      9.11 o 
  -1   8   2     1086.20     1181.62     35.71 o 
   0   8   2       27.68       27.52      9.54 o 
   1   8   2      902.54      991.79     36.01 o 
   2   8   2      188.11      157.29     18.91 o 
   3   8   2      962.76      990.69     37.67 o 
   4   8   2        3.10      -11.67     13.23 o 
   5   8   2      261.89      240.03     23.83 o 
   6   8   2        1.89       -0.43     12.64 o 
   7   8   2        8.79        4.48     13.59 o 
   8   8   2        0.11       12.85     15.65 o 
  -6   9   2      107.01      157.74     23.65 o 
  -5   9   2      158.87      127.78     20.56 o 
  -4   9   2      308.68      332.13     35.09 o 
  -3   9   2       51.15       44.40     15.22 o 
  -2   9   2        0.02       -1.46      9.77 o 
  -1   9   2       50.20       27.26     19.14 o 
   0   9   2       55.36       56.35     30.83 o 
   1   9   2      178.25      168.81     50.07 o 
   2   9   2       31.37       36.55     14.68 o 
   3   9   2      240.30      243.04     35.87 o 
   4   9   2       56.78       27.48     15.40 o 
   5   9   2      447.70      410.44     30.73 o 
 -15   0   3      374.68      383.57     39.65 o 
 -13   0   3     1552.26     1510.92     56.51 o 
 -11   0   3     6056.55     6317.99    125.82 o 
  -9   0   3     5482.85     5491.92     75.84 o 
  -7   0   3      116.34       93.93     12.99 o 
  -5   0   3      480.46      518.99     21.13 o 
  -3   0   3     5587.23     5575.27     65.58 o 
  -1   0   3     3525.74     3605.38     62.72 o 
   1   0   3    12192.35    12409.56    103.66 o 
   3   0   3     8987.73     8827.61     78.01 o 
   5   0   3    13393.09    14304.99    177.46 o 
   7   0   3     2197.94     2043.03     29.70 o 
   9   0   3       20.53       31.50     14.83 o 
  11   0   3      837.89      872.89     49.92 o 
  13   0   3       48.97       56.61     23.75 o 
 -15   1   3       53.13       33.93     20.65 o 
 -14   1   3       53.26       60.25     21.23 o 
 -13   1   3      133.51      122.64     16.44 o 
 -12   1   3       16.01       22.15     11.63 o 
 -11   1   3      366.18      358.98     16.04 o 
 -10   1   3      485.16      451.90     20.93 o 
  -9   1   3       44.22       56.63      6.30 o 
  -8   1   3     2558.35     2568.19     44.48 o 
  -7   1   3      206.37      271.68      8.90 o 
  -6   1   3     2341.70     2171.64     25.15 o 
  -5   1   3       27.20       46.87      6.03 o 
  -4   1   3       36.06       68.00      6.47 o 
  -3   1   3     3139.39     2988.78     32.89 o 
  -2   1   3    14502.84    14984.11    126.58 o 
  -1   1   3     9787.11     9945.24     66.29 o 
   0   1   3      555.69      618.76      8.15 o 
   1   1   3     7433.91     7667.07     52.95 o 
   2   1   3      534.81      506.26      9.44 o 
   3   1   3     3864.89     4185.93     33.38 o 
   4   1   3     1515.12     1638.29     15.12 o 
   5   1   3      867.12      906.02     13.72 o 
   6   1   3      132.52      195.28      5.98 o 
   7   1   3        0.61        9.12      3.77 o 
   8   1   3     1916.57     2036.60     39.09 o 
   9   1   3     1294.43     1304.81     24.27 o 
  10   1   3      382.15      370.47     22.58 o 
  11   1   3        8.80        1.25     10.14 o 
  12   1   3     1635.10     1568.51     48.91 o 
  13   1   3        0.95       12.65     14.26 o 
  14   1   3     1357.81     1292.49     49.62 o 
 -15   2   3      118.83      159.26     19.86 o 
 -14   2   3      207.30      197.50     42.31 o 
 -13   2   3       17.60       17.94     10.86 o 
 -12   2   3       50.45       71.13     11.09 o 
 -11   2   3     3581.11     3472.48     51.64 o 
 -10   2   3      523.06      492.55     18.01 o 
  -9   2   3     2764.67     2736.53     77.45 o 
  -8   2   3       75.52       68.47      7.17 o 
  -7   2   3     1091.71     1095.00     20.57 o 
  -6   2   3      137.55      130.78      7.85 o 
  -5   2   3      738.98      666.55     21.56 o 
  -4   2   3      376.46      424.31     15.33 o 
  -3   2   3       70.24       72.70      4.67 o 
  -2   2   3    31105.23    32762.26    229.48 o 
  -1   2   3     8112.16     8362.92     78.92 o 
   0   2   3       38.61       38.68      3.97 o 
   1   2   3     2211.37     2170.48     16.32 o 
   2   2   3      432.37      385.09      8.57 o 
   3   2   3     1362.50     1309.15     16.84 o 
   4   2   3     3619.72     3742.93     42.49 o 
   5   2   3     6448.09     6682.87     76.53 o 
   6   2   3     1398.38     1353.08     25.28 o 
   7   2   3     2053.46     1997.23     29.21 o 
   8   2   3      812.18      808.64     27.55 o 
   9   2   3     1003.51     1021.74     22.37 o 
  10   2   3       90.00       86.68     10.37 o 
  11   2   3      570.75      574.27     29.20 o 
  12   2   3       64.65       96.12     17.30 o 
  13   2   3        4.11       14.57     19.87 o 
 -15   3   3      105.48       80.16     25.01 o 
 -14   3   3        4.50       -5.91     16.96 o 
 -13   3   3       10.22       12.20     12.12 o 
 -12   3   3       36.81       21.80      9.79 o 
 -11   3   3      180.33      195.90     13.96 o 
 -10   3   3      424.96      394.24     18.58 o 
  -9   3   3      528.32      494.05     17.68 o 
  -8   3   3      886.23      852.08     33.56 o 
  -7   3   3     1755.16     1720.37     28.86 o 
  -6   3   3        7.19        9.64      5.32 o 
  -5   3   3     6700.56     6669.87     50.84 o 
  -4   3   3    10581.46    10728.78     74.78 o 
  -3   3   3     9362.21     9512.97     76.57 o 
  -2   3   3    12388.82    12535.36     96.42 o 
  -1   3   3     1150.76      964.69     14.94 o 
   0   3   3       64.05       44.64      3.99 o 
   1   3   3     1086.41     1079.53     15.15 o 
   2   3   3     1840.85     1824.90     21.08 o 
   3   3   3      485.72      480.74     14.91 o 
   4   3   3     3388.06     3638.61     35.85 o 
   5   3   3      802.85      949.72     21.31 o 
   6   3   3      142.95      136.40     10.15 o 
   7   3   3        9.87        5.25      9.35 o 
   8   3   3       77.38       77.36     10.06 o 
   9   3   3      343.53      333.58     17.08 o 
  10   3   3      750.77      780.49     22.11 o 
  11   3   3       63.06       65.32     10.45 o 
  12   3   3      708.06      720.12     34.72 o 
  13   3   3      143.88      175.08     22.93 o 
 -14   4   3      640.25      648.78     46.72 o 
 -13   4   3      127.75      130.53     19.70 o 
 -12   4   3     1102.02     1151.53     40.43 o 
 -11   4   3      230.92      256.73     24.28 o 
 -10   4   3     2438.16     2463.15     80.89 o 
  -9   4   3      679.41      630.39     27.53 o 
  -8   4   3      781.76      728.53     29.52 o 
  -7   4   3      590.67      526.01     23.56 o 
  -6   4   3     1024.41     1026.56     22.66 o 
  -5   4   3       82.97      129.03      8.77 o 
  -4   4   3      327.83      298.22      9.94 o 
  -3   4   3      118.81      135.36      9.91 o 
  -2   4   3     2634.20     2761.02     31.62 o 
  -1   4   3      193.77      172.54     15.12 o 
   0   4   3      556.48      555.93     12.38 o 
   1   4   3        3.23        3.34      3.19 o 
   2   4   3     2231.55     2226.27     25.89 o 
   3   4   3       20.99       18.29      3.82 o 
   4   4   3      686.39      624.18     30.41 o 
   5   4   3     2957.31     2956.67     42.99 o 
   6   4   3     2215.10     2206.76     37.29 o 
   7   4   3      970.38      998.48     25.49 o 
   8   4   3      558.82      556.06     20.72 o 
   9   4   3       42.62       44.83     10.30 o 
  10   4   3      417.41      406.78     23.93 o 
  11   4   3      229.44      246.99     20.61 o 
  12   4   3      158.38      157.64     16.71 o 
 -13   5   3       31.28       13.30     15.19 o 
 -12   5   3       83.88       50.91     16.82 o 
 -11   5   3        7.85       22.10     13.08 o 
 -10   5   3      187.07      167.90     21.03 o 
  -9   5   3        3.03       10.16     11.76 o 
  -8   5   3      676.07      597.60     32.57 o 
  -7   5   3      100.70      116.56     11.06 o 
  -6   5   3      106.24      106.08     10.44 o 
  -5   5   3     1995.97     1940.97     33.61 o 
  -4   5   3      348.71      375.30     18.97 o 
  -3   5   3     4780.76     4533.41     77.96 o 
  -2   5   3       79.78       62.80      6.53 o 
  -1   5   3     3649.53     3730.17     40.94 o 
   0   5   3     1104.20     1159.60     21.10 o 
   1   5   3      543.46      494.70     13.06 o 
   2   5   3        5.91        3.66      4.13 o 
   3   5   3      342.23      356.27     18.89 o 
   4   5   3       12.20       22.48      7.32 o 
   5   5   3       35.20       28.06      7.91 o 
   6   5   3      177.22      189.08     13.99 o 
   7   5   3        1.92        7.25      7.68 o 
   8   5   3        0.53       -0.47      8.24 o 
   9   5   3      530.89      538.90     30.90 o 
  10   5   3       62.19       43.07     11.87 o 
  11   5   3      502.77      512.25     30.37 o 
  12   5   3      252.09      240.47     30.09 o 
 -12   6   3     1114.89     1213.04     46.16 o 
 -11   6   3       76.50       84.63     18.56 o 
 -10   6   3      531.44      543.49     31.04 o 
  -9   6   3      473.36      466.28     27.77 o 
  -8   6   3      810.79      820.75     33.47 o 
  -7   6   3      129.89      143.52     17.61 o 
  -6   6   3     1133.89     1098.11     38.85 o 
  -5   6   3      264.16      256.65     14.47 o 
  -4   6   3       34.19       37.54      8.21 o 
  -3   6   3       93.18       96.84     11.77 o 
  -2   6   3       30.77       33.77      6.36 o 
  -1   6   3       46.28       37.02      6.50 o 
   0   6   3      940.07      944.70     20.46 o 
   1   6   3        0.14        0.63      6.67 o 
   2   6   3     1790.71     1814.53     43.60 o 
   3   6   3      152.34      156.40     16.26 o 
   4   6   3     2448.70     2425.24     53.62 o 
   5   6   3      327.58      305.79     24.33 o 
   6   6   3     1807.23     1738.16     36.18 o 
   7   6   3      235.45      239.45     21.78 o 
   8   6   3      759.50      796.90     56.22 o 
   9   6   3       77.20       71.32     16.53 o 
  10   6   3      260.44      271.53     25.60 o 
  11   6   3      143.05      117.24     21.28 o 
 -11   7   3        2.74       17.29     15.91 o 
 -10   7   3       66.52       68.73     34.85 o 
  -9   7   3       78.69       97.31     18.20 o 
  -8   7   3        0.41       -1.51     12.06 o 
  -7   7   3      495.45      450.93     26.94 o 
  -6   7   3      397.33      418.68     25.66 o 
  -5   7   3      756.26      795.76     24.30 o 
  -4   7   3       68.97       73.37     10.71 o 
  -3   7   3     1630.83     1637.89     35.32 o 
  -2   7   3        1.36        2.08      6.49 o 
  -1   7   3     1482.54     1587.05     46.49 o 
   0   7   3       69.18       61.62      9.87 o 
   1   7   3      870.54      887.90     91.36 o 
   2   7   3        4.19        3.49      9.76 o 
   3   7   3      143.82      138.06     17.18 o 
   4   7   3        6.76        8.66     10.50 o 
   5   7   3       13.33        5.08     11.93 o 
   6   7   3       50.79       35.01     14.30 o 
   7   7   3       47.75       46.31     15.23 o 
   8   7   3       57.86       97.34     18.53 o 
   9   7   3      208.85      230.37     25.02 o 
  -9   8   3        2.24        6.40     14.72 o 
  -8   8   3      152.08      168.62     22.94 o 
  -7   8   3       72.25       52.70     15.94 o 
  -6   8   3       55.08       37.13     20.16 o 
  -5   8   3       25.38       18.36     13.14 o 
  -4   8   3       75.37      100.32     12.96 o 
  -3   8   3       26.41       23.66      9.61 o 
  -2   8   3      214.72      237.95     16.42 o 
  -1   8   3       14.89        6.51      7.81 o 
   0   8   3      453.88      478.78     41.97 o 
   1   8   3      133.44      127.30     17.44 o 
   2   8   3      592.05      530.99     28.65 o 
   3   8   3       15.13       23.45     14.73 o 
   4   8   3     1013.39      989.69     39.07 o 
   5   8   3        9.03       -1.23     12.17 o 
   6   8   3      249.01      242.86     24.87 o 
   7   8   3      221.31      217.95     25.71 o 
  -6   9   3       93.49      112.43     20.05 o 
  -5   9   3       65.25       57.88     17.23 o 
  -4   9   3       34.07       37.35     14.43 o 
  -3   9   3      653.91      622.58     50.53 o 
  -2   9   3       63.16      101.20     14.23 o 
  -1   9   3      204.13      163.82     27.04 o 
   0   9   3       78.47       72.31     16.37 o 
   1   9   3      199.68      180.75     21.56 o 
   2   9   3      279.77      279.39     25.03 o 
   3   9   3       55.07       50.32     16.21 o 
   4   9   3        5.75      -13.87     12.58 o 
   5   9   3        0.00        2.33     14.75 o 
 -12   0   4       13.32       24.62     15.32 o 
 -10   0   4      159.24      201.04     20.45 o 
  -8   0   4      468.23      384.44     24.33 o 
  -4   0   4    15239.00    14265.20    153.08 o 
  -2   0   4    15971.37    15220.24    228.28 o 
   0   0   4     2791.32     2593.47     28.16 o 
   2   0   4     4225.10     4305.41     63.69 o 
   4   0   4      474.46      499.45     18.86 o 
   6   0   4      357.92      384.39     17.76 o 
   8   0   4     3544.86     3530.44     58.59 o 
  10   0   4      326.46      265.21     30.63 o 
  12   0   4      726.49      684.84     48.47 o 
 -15   1   4       97.27      103.04     24.62 o 
 -14   1   4        6.59      -21.52     14.35 o 
 -13   1   4     2174.09     2143.90     71.05 o 
 -12   1   4       20.73       17.32      8.44 o 
 -11   1   4     4657.48     4703.57     75.91 o 
 -10   1   4      699.24      725.45     26.22 o 
  -9   1   4     2597.26     2630.22     36.89 o 
  -8   1   4      481.08      529.05     13.59 o 
  -7   1   4     1254.45     1184.87     27.11 o 
  -6   1   4      791.94      781.70     20.69 o 
  -5   1   4     2561.15     2640.76     51.28 o 
  -4   1   4        3.17       -6.10      4.07 o 
  -3   1   4     3388.31     3449.22     38.21 o 
  -2   1   4      610.48      609.31     10.98 o 
  -1   1   4     1741.59     1694.77     18.39 o 
   0   1   4      583.57      606.66      9.02 o 
   1   1   4     2386.43     2172.69     20.31 o 
   2   1   4     4012.51     4034.39     32.80 o 
   3   1   4    14315.87    14654.46     98.90 o 
   4   1   4     1066.91     1084.08     12.11 o 
   5   1   4     9328.70     9413.13     85.51 o 
   6   1   4      310.93      282.79      8.65 o 
   7   1   4     2598.91     2666.04     33.85 o 
   8   1   4      598.67      586.62     16.25 o 
   9   1   4       10.54        2.30      7.35 o 
  10   1   4        9.83      -10.68      8.91 o 
  11   1   4       19.22       11.04     11.82 o 
  12   1   4       81.07       50.73     16.14 o 
  13   1   4        5.57       11.47     16.33 o 
 -15   2   4       13.53       34.98     14.70 o 
 -14   2   4        0.83       14.29     11.76 o 
 -13   2   4      599.90      605.41     23.28 o 
 -12   2   4        1.75        2.57      8.01 o 
 -11   2   4      291.69      301.18     37.95 o 
 -10   2   4      479.35      507.84     38.19 o 
  -9   2   4     2130.50     2187.83     46.06 o 
  -8   2   4      337.38      281.60     12.15 o 
  -7   2   4       99.58       69.74      7.03 o 
  -6   2   4     5439.10     5250.87     83.75 o 
  -5   2   4     4788.86     4950.60     54.18 o 
  -4   2   4    13236.77    13062.55    100.63 o 
  -3   2   4      363.45      375.82      9.48 o 
  -2   2   4    24028.94    24458.50    175.27 o 
  -1   2   4      442.09      511.01      8.34 o 
   0   2   4     3941.44     3932.85     28.52 o 
   1   2   4      404.36      362.23      6.39 o 
   2   2   4     1312.66     1432.26     18.73 o 
   3   2   4     2190.36     2366.43     23.65 o 
   4   2   4      802.95      967.01     14.08 o 
   5   2   4      255.03      287.08     10.99 o 
   6   2   4      607.98      603.28     15.39 o 
   7   2   4     1217.58     1234.39     23.02 o 
   8   2   4      339.99      356.05     13.70 o 
   9   2   4      872.81      897.91     21.55 o 
  10   2   4      618.92      617.81     41.23 o 
  11   2   4      326.32      336.87     24.88 o 
  12   2   4     1304.77     1371.03     47.02 o 
  13   2   4      104.62      126.07     31.60 o 
 -15   3   4      372.74      352.36     38.10 o 
 -14   3   4      343.88      380.94     27.03 o 
 -13   3   4      353.85      367.50     25.42 o 
 -12   3   4      549.01      545.74     27.67 o 
 -11   3   4      323.11      284.05     21.08 o 
 -10   3   4      112.11      121.74     11.18 o 
  -9   3   4      703.17      697.56     30.14 o 
  -8   3   4      160.70      188.78     11.08 o 
  -7   3   4      578.17      512.89     23.84 o 
  -6   3   4     1998.00     2016.72     22.33 o 
  -5   3   4      979.25     1078.62     16.50 o 
  -4   3   4       67.65       88.22      6.12 o 
  -3   3   4       25.41       51.53      5.15 o 
  -2   3   4     2483.62     2576.82     28.76 o 
  -1   3   4     3829.24     3836.27     37.49 o 
   0   3   4      548.84      472.60      9.83 o 
   1   3   4      628.11      554.77     10.37 o 
   2   3   4       42.87       81.23      4.96 o 
   3   3   4     5687.82     5826.30     52.75 o 
   4   3   4     1410.29     1383.31     19.51 o 
   5   3   4     3245.81     3310.60     39.06 o 
   6   3   4     1036.53     1043.21     21.13 o 
   7   3   4     1400.08     1387.53     25.46 o 
   8   3   4      412.14      407.63     15.39 o 
   9   3   4      845.08      802.86     21.42 o 
  10   3   4      968.13      927.33     24.14 o 
  11   3   4      231.22      232.98     17.96 o 
  12   3   4      120.07      146.06     21.04 o 
  13   3   4        0.49       -4.16     13.48 o 
 -14   4   4      131.65      104.84     22.73 o 
 -13   4   4       64.80       54.74     15.99 o 
 -12   4   4        1.39        3.89     12.72 o 
 -11   4   4      292.60      239.20     21.51 o 
 -10   4   4       19.78       14.46     33.83 o 
  -9   4   4      290.72      290.54     20.95 o 
  -8   4   4       22.42       36.33     11.29 o 
  -7   4   4     1414.82     1443.02     28.79 o 
  -6   4   4      585.44      488.43     19.34 o 
  -5   4   4     3075.38     2984.65     34.92 o 
  -4   4   4    11338.01    11735.25     95.80 o 
  -3   4   4     1954.71     1959.95     26.23 o 
  -2   4   4     1296.80     1314.63     20.44 o 
  -1   4   4      117.57      170.60      5.53 o 
   0   4   4     1024.77     1081.72     17.80 o 
   1   4   4      853.26      916.74     15.78 o 
   2   4   4      128.61      149.15     12.16 o 
   3   4   4      177.03      158.76      6.81 o 
   4   4   4      226.11      253.76     12.84 o 
   5   4   4       72.88       73.93      9.34 o 
   6   4   4      254.34      261.00     16.62 o 
   7   4   4      466.11      433.51     18.41 o 
   8   4   4       97.64      106.06     10.61 o 
   9   4   4      188.19      208.08     16.65 o 
  10   4   4      290.67      346.36     17.17 o 
  11   4   4     1559.34     1589.00     34.00 o 
  12   4   4      273.90      302.37     21.59 o 
 -13   5   4       70.42       50.89     18.32 o 
 -12   5   4     1579.53     1465.65     65.82 o 
 -11   5   4      228.23      180.75     21.37 o 
 -10   5   4      582.54      577.00     29.27 o 
  -9   5   4       19.26       33.81     12.78 o 
  -8   5   4      774.62      863.68     32.29 o 
  -7   5   4       99.39       94.31     10.78 o 
  -6   5   4      700.78      731.10     36.99 o 
  -5   5   4        3.45        1.43      4.70 o 
  -4   5   4      355.19      372.84     12.68 o 
  -3   5   4      271.98      291.65     11.60 o 
  -2   5   4     1978.02     1993.73     30.17 o 
  -1   5   4       90.10       85.32      7.16 o 
   0   5   4     1946.64     1954.65     27.10 o 
   1   5   4       21.02       23.80      4.88 o 
   2   5   4     2937.59     2955.73     42.12 o 
   3   5   4       21.23       29.82     10.18 o 
   4   5   4     1287.37     1265.80     28.17 o 
   5   5   4     1282.29     1344.22     30.07 o 
   6   5   4      589.90      589.75     36.19 o 
   7   5   4      224.81      205.56     15.13 o 
   8   5   4     1202.82     1217.12     51.87 o 
   9   5   4       53.08       48.16     11.35 o 
  10   5   4      141.17      149.78     14.05 o 
  11   5   4        2.28       13.00      9.85 o 
 -12   6   4        0.16       -1.05     14.14 o 
 -11   6   4       34.91       32.53     16.46 o 
 -10   6   4       14.39        7.09     12.99 o 
  -9   6   4      995.25     1012.88     54.28 o 
  -8   6   4      460.76      459.18     26.71 o 
  -7   6   4       87.49      129.03     13.05 o 
  -6   6   4      109.72      127.62     18.25 o 
  -5   6   4     2357.27     2340.73     40.37 o 
  -4   6   4       58.08       58.45      7.79 o 
  -3   6   4     1721.50     1678.29     28.31 o 
  -2   6   4      108.96      102.52      8.70 o 
  -1   6   4     1300.88     1293.06     23.78 o 
   0   6   4        4.52        4.78      6.35 o 
   1   6   4     1008.62     1053.41     25.65 o 
   2   6   4        5.01       -3.78      9.07 o 
   3   6   4       95.46       98.60     14.92 o 
   4   6   4      318.72      284.50     21.03 o 
   5   6   4        2.13       -7.82     10.93 o 
   6   6   4       62.93       71.65     20.06 o 
   7   6   4      468.94      490.97     22.46 o 
   8   6   4       34.23       36.28     14.48 o 
   9   6   4      404.65      414.54     28.98 o 
  10   6   4       87.88       81.55     14.67 o 
 -11   7   4        0.01       -9.77     13.25 o 
 -10   7   4      530.23      535.86     31.86 o 
  -9   7   4       45.85       44.52     15.22 o 
  -8   7   4      301.12      296.42     24.73 o 
  -7   7   4      105.70       84.05     39.99 o 
  -6   7   4      286.14      280.43     23.53 o 
  -5   7   4        2.14       -4.88      7.88 o 
  -4   7   4       18.85       23.14      8.90 o 
  -3   7   4        7.52       10.65      6.72 o 
  -2   7   4      463.38      484.61     23.27 o 
  -1   7   4       49.08       47.17      8.23 o 
   0   7   4      302.83      288.91     17.57 o 
   1   7   4       15.66       20.14     13.38 o 
   2   7   4      694.58      747.09     38.39 o 
   3   7   4       68.20       75.81     23.75 o 
   4   7   4     3649.26     3714.28     73.84 o 
   5   7   4      825.70      815.33     35.03 o 
   6   7   4      338.90      364.04     55.35 o 
   7   7   4      117.35      113.32     19.47 o 
   8   7   4      265.33      298.12     26.95 o 
   9   7   4        2.00       -8.42     14.11 o 
  -9   8   4      397.45      471.03     47.26 o 
  -8   8   4      285.90      288.02     26.66 o 
  -7   8   4      266.35      298.94     29.95 o 
  -6   8   4      126.30      161.83     20.83 o 
  -5   8   4       96.24      126.72     22.24 o 
  -4   8   4       30.03       22.48     10.07 o 
  -3   8   4      606.93      646.86     34.85 o 
  -2   8   4        0.47        8.29      7.65 o 
  -1   8   4      535.75      544.78     22.77 o 
   0   8   4      136.91      147.11     24.86 o 
   1   8   4       74.10       65.83     15.09 o 
   2   8   4       90.42       94.13     16.96 o 
   3   8   4      477.47      489.96     35.43 o 
   4   8   4        0.17       -1.56     12.46 o 
   5   8   4       22.05       -6.07     12.94 o 
   6   8   4        0.78        7.08     15.08 o 
   7   8   4      179.56      173.55     24.25 o 
  -6   9   4       94.14      100.67     26.41 o 
  -5   9   4       17.76       17.47     20.84 o 
  -4   9   4        7.69        0.63     12.45 o 
  -3   9   4      133.65      103.47     17.47 o 
  -2   9   4       52.16       50.12     20.55 o 
  -1   9   4      164.02      213.55     31.50 o 
   0   9   4       98.98      130.18     34.85 o 
   1   9   4       52.53       51.87     15.79 o 
   2   9   4       72.32       83.05     17.90 o 
   3   9   4       16.34       -4.06     13.57 o 
   4   9   4      274.20      265.01     26.58 o 
 -13   0   5     6424.78     6540.06    139.20 o 
 -11   0   5     3829.25     4075.18     81.57 o 
  -9   0   5     1075.65     1032.42     67.56 o 
  -7   0   5     1372.28     1417.20     30.77 o 
  -5   0   5       67.00       73.19     15.61 o 
  -3   0   5     9271.66     8947.62    147.15 o 
  -1   0   5     8045.79     7880.51     71.93 o 
   1   0   5     1721.46     1606.65     21.77 o 
   3   0   5    28409.16    29415.50    342.72 o 
   5   0   5     4356.13     4190.28     46.75 o 
   7   0   5     4216.26     4207.69     65.30 o 
   9   0   5       21.09       11.24     13.67 o 
  11   0   5      191.29      180.78     30.34 o 
  13   0   5      107.23       96.45     30.15 o 
 -15   1   5       14.03       12.80     17.64 o 
 -14   1   5      110.45      104.69     22.88 o 
 -13   1   5      362.23      380.10     23.16 o 
 -12   1   5      544.60      601.39     39.21 o 
 -11   1   5       62.32       72.85     13.60 o 
 -10   1   5     3265.88     3360.47     57.42 o 
  -9   1   5      397.61      414.82     15.61 o 
  -8   1   5      953.61      919.49     25.54 o 
  -7   1   5       10.75       23.56      6.60 o 
  -6   1   5     7962.89     7845.38    144.43 o 
  -5   1   5      506.09      566.08     18.08 o 
  -4   1   5     4308.53     4257.94     48.29 o 
  -3   1   5     1594.70     1713.72     21.74 o 
  -2   1   5       13.83       26.69      3.93 o 
  -1   1   5       25.39       37.14      5.15 o 
   0   1   5     3139.43     3166.26     27.61 o 
   1   1   5       10.70       19.24      2.91 o 
   2   1   5     3007.89     3021.75     27.64 o 
   3   1   5      136.77      168.34      8.79 o 
   4   1   5       15.52        3.79      3.64 o 
   5   1   5        0.22        3.78      3.38 o 
   6   1   5     1596.22     1615.02     21.20 o 
   7   1   5       94.07       96.01     12.63 o 
   8   1   5     2287.16     2365.21     45.12 o 
   9   1   5       26.32       22.34     11.73 o 
  10   1   5     1044.38     1117.49     39.20 o 
  11   1   5       25.98       17.85     12.74 o 
  12   1   5     2051.14     2033.35    101.93 o 
  13   1   5       24.73       42.79     17.00 o 
 -15   2   5      446.31      543.22     43.33 o 
 -14   2   5      174.04      202.59     29.66 o 
 -13   2   5      694.91      694.07     24.42 o 
 -12   2   5      721.66      805.03     31.79 o 
 -11   2   5      821.65      843.03     31.17 o 
 -10   2   5      246.20      254.26     18.75 o 
  -9   2   5      163.08      152.07     10.98 o 
  -8   2   5       71.94       83.71      8.49 o 
  -7   2   5      154.74      171.86     10.04 o 
  -6   2   5      474.04      620.03     16.45 o 
  -5   2   5      244.93      237.94     10.95 o 
  -4   2   5      508.35      543.02     14.20 o 
  -3   2   5      472.65      463.76     15.66 o 
  -2   2   5      541.34      488.09     12.97 o 
  -1   2   5     1151.78     1095.34     13.75 o 
   0   2   5        3.07        6.99      2.85 o 
   1   2   5      765.09      627.43     10.75 o 
   2   2   5      355.70      311.41      8.09 o 
   3   2   5     6662.20     6928.93     54.00 o 
   4   2   5      279.82      252.84      9.67 o 
   5   2   5     1662.37     1584.98     30.49 o 
   6   2   5      360.04      353.67     12.65 o 
   7   2   5     1026.22     1008.99     21.33 o 
   8   2   5        9.41       -1.54      5.81 o 
   9   2   5     1482.39     1553.33     34.90 o 
  10   2   5      323.70      319.91     24.12 o 
  11   2   5       59.30       81.89     48.13 o 
  12   2   5       40.88       70.33     18.90 o 
 -15   3   5       24.42       10.47     22.00 o 
 -14   3   5        3.66       14.51     14.31 o 
 -13   3   5       21.06        1.33     11.99 o 
 -12   3   5      205.93      176.89     19.92 o 
 -11   3   5        2.65        0.08     11.20 o 
 -10   3   5      214.50      200.18     18.49 o 
  -9   3   5      161.25      143.17     15.90 o 
  -8   3   5      141.96      127.45      9.31 o 
  -7   3   5     1584.15     1411.57     24.20 o 
  -6   3   5       18.18        8.86      4.40 o 
  -5   3   5     8324.83     8056.91     60.63 o 
  -4   3   5     4105.39     4083.27     41.89 o 
  -3   3   5     9747.29    10092.22     82.90 o 
  -2   3   5     1239.24     1257.47     19.16 o 
  -1   3   5      525.00      439.46      8.38 o 
   0   3   5      137.66      128.57      4.92 o 
   1   3   5     2651.25     2929.47     24.57 o 
   2   3   5       30.04       45.38      3.42 o 
   3   3   5      114.53      132.61      7.41 o 
   4   3   5      181.60      183.89     11.77 o 
   5   3   5      620.48      650.61     17.79 o 
   6   3   5       55.09       55.10      9.64 o 
   7   3   5     1370.81     1398.10     26.26 o 
   8   3   5       74.24       65.17      9.16 o 
   9   3   5       42.46       26.01      8.15 o 
  10   3   5     1573.52     1491.80     36.79 o 
  11   3   5      645.40      656.99     93.74 o 
  12   3   5      577.29      527.30     32.52 o 
 -14   4   5      475.98      528.00     43.72 o 
 -13   4   5      522.58      515.42     30.67 o 
 -12   4   5      939.89      867.17     50.02 o 
 -11   4   5      954.03      972.01     36.45 o 
 -10   4   5      746.71      764.50     31.73 o 
  -9   4   5      373.43      407.84     23.44 o 
  -8   4   5     1461.93     1422.35     39.37 o 
  -7   4   5      603.40      567.65     29.50 o 
  -6   4   5        0.22        1.76      4.59 o 
  -5   4   5      390.31      387.17     12.34 o 
  -4   4   5     5014.68     5316.40     52.55 o 
  -3   4   5     2279.45     2256.86     31.75 o 
  -2   4   5     5519.38     5757.59     54.75 o 
  -1   4   5     1511.82     1525.35     17.70 o 
   0   4   5     4327.52     4260.27     36.81 o 
   1   4   5      633.66      635.81     12.62 o 
   2   4   5     1833.11     1716.60     20.97 o 
   3   4   5      555.86      503.79     14.01 o 
   4   4   5     1912.56     1849.41     28.31 o 
   5   4   5      489.81      452.41     14.98 o 
   6   4   5      449.33      460.23     16.85 o 
   7   4   5        4.62        8.20      6.86 o 
   8   4   5      304.14      295.01     15.00 o 
   9   4   5        2.38        5.73      7.73 o 
  10   4   5       19.27       27.95     12.30 o 
  11   4   5      156.20      125.85     16.60 o 
 -13   5   5       14.09        8.74     14.93 o 
 -12   5   5        1.36       -6.72     12.81 o 
 -11   5   5      174.02      177.86     21.52 o 
 -10   5   5      158.10      175.61     22.59 o 
  -9   5   5      528.03      525.79     27.02 o 
  -8   5   5        7.17        6.76      9.69 o 
  -7   5   5     1850.72     1846.02     35.48 o 
  -6   5   5     1573.61     1615.80     32.17 o 
  -5   5   5     3040.75     3029.71     38.14 o 
  -4   5   5     3698.04     3691.37     63.11 o 
  -3   5   5     3193.64     3092.10     40.46 o 
  -2   5   5      300.60      298.10     11.58 o 
  -1   5   5     1117.27     1152.03     22.12 o 
   0   5   5      677.50      634.47     15.24 o 
   1   5   5      348.06      368.46     12.55 o 
   2   5   5       77.72       74.73      7.05 o 
   3   5   5      317.68      334.40     20.20 o 
   4   5   5       24.40       13.90      8.00 o 
   5   5   5       15.98        5.77      6.37 o 
   6   5   5       24.60       26.57      7.54 o 
   7   5   5      508.79      491.28     18.03 o 
   8   5   5       74.88       57.32     10.00 o 
   9   5   5       37.40       15.28      8.77 o 
  10   5   5      231.47      240.98     21.06 o 
  11   5   5      854.64      848.34     41.65 o 
 -12   6   5      676.75      625.12     34.95 o 
 -11   6   5      168.33      163.18     21.97 o 
 -10   6   5      181.11      186.97     21.67 o 
  -9   6   5      401.99      415.56     38.92 o 
  -8   6   5       24.40       21.16      9.12 o 
  -7   6   5      130.25      107.92     12.61 o 
  -6   6   5      206.16      187.31     14.27 o 
  -5   6   5       74.09       69.22     10.85 o 
  -4   6   5      122.86      128.56     13.67 o 
  -3   6   5        5.79       -3.73      5.53 o 
  -2   6   5      233.17      238.46     14.06 o 
  -1   6   5      264.70      303.74     19.00 o 
   0   6   5      734.62      746.73     18.09 o 
   1   6   5      161.49      157.69     16.31 o 
   2   6   5     1349.96     1390.81     39.46 o 
   3   6   5       43.22       38.41     12.96 o 
   4   6   5     2328.95     2382.54     55.22 o 
   5   6   5       66.93       58.27     13.91 o 
   6   6   5      625.28      661.87     35.73 o 
   7   6   5       83.45       85.22     12.57 o 
   8   6   5      502.34      506.11     26.24 o 
   9   6   5       88.81       96.12     15.48 o 
  10   6   5       86.85       96.46     16.52 o 
 -11   7   5      107.75       99.30     19.79 o 
 -10   7   5        0.45        2.42     13.36 o 
  -9   7   5      723.24      688.18     34.57 o 
  -8   7   5       66.73       63.30     16.12 o 
  -7   7   5      162.64      159.23     15.28 o 
  -6   7   5      198.99      180.54     15.41 o 
  -5   7   5      750.64      741.54     24.02 o 
  -4   7   5       90.95       86.30     11.49 o 
  -3   7   5      676.86      704.35     23.11 o 
  -2   7   5        9.25        2.68      6.55 o 
  -1   7   5      359.20      382.54     15.39 o 
   0   7   5      189.13      204.50     19.09 o 
   1   7   5       12.65       -6.60      9.48 o 
   2   7   5      202.78      232.67     20.76 o 
   3   7   5      264.93      234.25     21.26 o 
   4   7   5       46.56       56.20     15.36 o 
   5   7   5      143.78      161.83     20.58 o 
   6   7   5       95.86       88.01     28.35 o 
   7   7   5      494.61      423.94     34.12 o 
   8   7   5      193.36      191.32     23.93 o 
  -9   8   5        8.64       13.99     18.51 o 
  -8   8   5       76.60       78.58     17.96 o 
  -7   8   5        5.89        5.02     13.23 o 
  -6   8   5       35.32       34.84     16.77 o 
  -5   8   5       24.34        6.93      9.26 o 
  -4   8   5       90.91       99.40     13.24 o 
  -3   8   5       24.53       21.65      9.59 o 
  -2   8   5      481.73      504.22     20.72 o 
  -1   8   5      423.87      472.24     37.95 o 
   0   8   5      195.25      219.36     21.24 o 
   1   8   5       31.43       31.60     14.27 o 
   2   8   5     1216.13     1262.61     42.89 o 
   3   8   5       41.82       45.38     15.31 o 
   4   8   5     2538.42     2544.77     64.04 o 
   5   8   5       47.95       22.25     15.64 o 
   6   8   5      393.33      353.69     29.27 o 
  -6   9   5      203.45      193.24     27.82 o 
  -5   9   5      380.94      380.07     28.51 o 
  -4   9   5       35.21       40.48     16.03 o 
  -3   9   5      353.64      367.63     34.41 o 
  -2   9   5        1.00       11.92     17.25 o 
  -1   9   5      370.69      360.86     26.42 o 
   0   9   5      285.22      309.75     31.36 o 
   1   9   5        0.51        9.30     13.53 o 
   2   9   5      273.49      287.91     51.96 o 
   3   9   5        0.36      -16.29     16.96 o 
 -14   0   6        6.59        7.08     16.67 o 
 -10   0   6     1098.37     1071.65     79.92 o 
  -8   0   6     6312.76     6288.34     86.22 o 
  -6   0   6    12833.78    12836.06    147.83 o 
  -4   0   6     6186.03     5782.52    107.79 o 
  -2   0   6       69.52       56.80     10.66 o 
   0   0   6      590.18      700.73     14.21 o 
   2   0   6     3814.92     4033.52     49.81 o 
   4   0   6     1017.84      957.48     20.99 o 
   6   0   6      265.51      267.27     16.18 o 
   8   0   6      490.15      499.60     35.19 o 
  10   0   6     1315.18     1278.27     61.07 o 
  12   0   6      523.35      491.94     46.43 o 
 -15   1   6      257.62      266.38     33.15 o 
 -14   1   6      176.39      141.43     17.99 o 
 -13   1   6     2075.40     2215.54     69.02 o 
 -12   1   6       78.22       63.85     13.70 o 
 -11   1   6     1836.27     1807.36     44.00 o 
 -10   1   6      493.20      530.22     23.01 o 
  -9   1   6       58.15       43.04     18.03 o 
  -8   1   6      163.92      187.96     13.95 o 
  -7   1   6      499.77      511.08     52.01 o 
  -6   1   6     1627.95     1637.04     28.30 o 
  -5   1   6      299.02      332.30     17.32 o 
  -4   1   6      942.17     1008.84     20.39 o 
  -3   1   6     3428.68     3506.74     44.51 o 
  -2   1   6      219.56      202.09      9.01 o 
  -1   1   6       13.24       28.75      3.89 o 
   0   1   6       41.42       76.66      4.62 o 
   1   1   6     5348.64     5425.54     46.43 o 
   2   1   6     1508.51     1473.70     18.27 o 
   3   1   6    10762.30    10961.93     70.64 o 
   4   1   6      294.75      262.56      6.80 o 
   5   1   6     2870.16     2867.71     30.22 o 
   6   1   6      197.37      198.53      8.65 o 
   7   1   6     1183.15     1156.23     27.34 o 
   8   1   6       63.00       63.16     10.27 o 
   9   1   6      171.17      200.02     19.40 o 
  10   1   6        3.42        7.57     11.67 o 
  11   1   6      108.37       60.70     15.74 o 
  12   1   6       20.39       27.60     15.39 o 
 -15   2   6        6.09       -0.39     19.00 o 
 -14   2   6       21.66       28.06     14.91 o 
 -13   2   6        1.17        4.52     13.18 o 
 -12   2   6       65.01       76.41     15.16 o 
 -11   2   6        8.09        9.40     10.50 o 
 -10   2   6      469.26      459.47     23.68 o 
  -9   2   6      727.66      709.66     20.56 o 
  -8   2   6     1845.70     1787.79     31.82 o 
  -7   2   6      559.18      527.58     16.70 o 
  -6   2   6     7471.48     7359.40    105.71 o 
  -5   2   6      860.83      811.02     35.95 o 
  -4   2   6    12872.25    12811.59    118.62 o 
  -3   2   6       12.14       30.95      4.84 o 
  -2   2   6     3147.89     3132.87     34.20 o 
  -1   2   6     1201.25     1310.28     16.50 o 
   0   2   6      149.55      129.74      6.98 o 
   1   2   6     1986.60     2119.55     23.07 o 
   2   2   6     1106.05     1258.38     17.29 o 
   3   2   6      220.63      223.47      8.21 o 
   4   2   6     1633.97     1646.55     21.26 o 
   5   2   6      397.22      379.38     23.02 o 
   6   2   6     1553.68     1560.35     26.26 o 
   7   2   6     1151.14     1138.25     33.94 o 
   8   2   6       68.66       73.18      9.04 o 
   9   2   6     1135.89     1121.02     32.80 o 
  10   2   6     1055.70     1052.04     39.65 o 
  11   2   6      314.74      263.82     25.02 o 
  12   2   6     1128.25     1008.91     63.49 o 
 -15   3   6      622.45      601.48     48.47 o 
 -14   3   6      243.25      288.27     25.76 o 
 -13   3   6      917.15      978.80     38.21 o 
 -12   3   6      191.94      221.93     27.14 o 
 -11   3   6      446.41      452.73     25.96 o 
 -10   3   6       13.46        9.78     10.55 o 
  -9   3   6      186.03      224.73     20.55 o 
  -8   3   6      107.17       89.44      9.55 o 
  -7   3   6      701.83      688.14     19.46 o 
  -6   3   6      332.79      333.77     11.90 o 
  -5   3   6      180.22      149.62     11.78 o 
  -4   3   6      308.82      257.04     10.12 o 
  -3   3   6     1240.16     1175.16     19.62 o 
  -2   3   6     4358.74     4308.67     43.52 o 
  -1   3   6     2202.81     2086.70     20.23 o 
   0   3   6     4197.18     4263.23     43.22 o 
   1   3   6     4434.43     4250.66     33.66 o 
   2   3   6     1023.29      885.96     16.03 o 
   3   3   6     5813.64     5952.20     50.50 o 
   4   3   6      518.34      474.33     14.08 o 
   5   3   6     1689.24     1730.60     27.95 o 
   6   3   6     2163.80     2233.91     33.68 o 
   7   3   6      359.86      340.14     14.64 o 
   8   3   6       95.10       68.48      9.85 o 
   9   3   6      178.84      201.42     13.97 o 
  10   3   6       13.06       14.92     10.19 o 
  11   3   6       10.55       -0.55     13.29 o 
 -14   4   6       16.49       16.84     15.28 o 
 -13   4   6      147.75      162.33     21.59 o 
 -12   4   6      141.40      140.33     20.20 o 
 -11   4   6     1176.26     1172.31     75.90 o 
 -10   4   6      196.73      195.86     19.83 o 
  -9   4   6        6.08        9.82     10.10 o 
  -8   4   6      161.22      165.35     20.89 o 
  -7   4   6     3411.39     3408.87     41.51 o 
  -6   4   6      913.49      862.64     18.88 o 
  -5   4   6      568.77      581.27     15.52 o 
  -4   4   6     5453.22     5395.89     54.41 o 
  -3   4   6     3571.48     3622.15     48.40 o 
  -2   4   6      533.92      528.68     13.72 o 
  -1   4   6      620.05      602.34     17.60 o 
   0   4   6        5.25       12.22      6.40 o 
   1   4   6     1026.27     1124.52     14.65 o 
   2   4   6       18.41       17.77      4.98 o 
   3   4   6       59.79       57.43      7.04 o 
   4   4   6      534.91      513.74     17.40 o 
   5   4   6      719.20      723.93     19.00 o 
   6   4   6      113.30      110.08     10.29 o 
   7   4   6      656.84      671.82     25.37 o 
   8   4   6      259.69      229.10     26.84 o 
   9   4   6      111.13      134.77     12.83 o 
  10   4   6      867.38      895.66     26.34 o 
  11   4   6      643.64      703.34     29.12 o 
 -13   5   6        1.61      -20.62     13.75 o 
 -12   5   6      386.76      418.96     29.56 o 
 -11   5   6      119.80      121.58     21.37 o 
 -10   5   6      224.31      261.75     23.05 o 
  -9   5   6       15.66       18.77     11.50 o 
  -8   5   6       28.32       11.43      8.25 o 
  -7   5   6      391.89      374.19     17.48 o 
  -6   5   6       15.87        4.23      5.95 o 
  -5   5   6       33.22       45.67      7.30 o 
  -4   5   6      463.99      450.21     24.93 o 
  -3   5   6      164.79      147.57     10.69 o 
  -2   5   6     1364.96     1376.68     23.82 o 
  -1   5   6       50.23       52.14      6.70 o 
   0   5   6     1942.66     1984.03     28.47 o 
   1   5   6      373.20      366.32     13.06 o 
   2   5   6     2276.00     2269.76     49.22 o 
   3   5   6     1614.46     1610.52     31.47 o 
   4   5   6      976.71      975.26     22.00 o 
   5   5   6      106.54       95.13      9.91 o 
   6   5   6      885.34      870.45     22.72 o 
   7   5   6       91.14       75.29     10.42 o 
   8   5   6      651.08      625.41     21.23 o 
   9   5   6      131.74       97.66     16.17 o 
  10   5   6       82.59       95.78     13.04 o 
 -12   6   6        3.14        0.43     15.02 o 
 -11   6   6      485.55      511.05     33.54 o 
 -10   6   6        9.82        7.17     17.69 o 
  -9   6   6     1351.52     1400.25     45.15 o 
  -8   6   6        2.07        3.52      9.44 o 
  -7   6   6     1614.50     1701.02     36.41 o 
  -6   6   6     1054.79     1012.69     53.82 o 
  -5   6   6      962.78      986.51     45.19 o 
  -4   6   6       28.08       28.11     10.49 o 
  -3   6   6      648.91      636.23     19.88 o 
  -2   6   6      131.98      119.35      9.78 o 
  -1   6   6      203.38      211.79     11.29 o 
   0   6   6       27.50       21.73      8.41 o 
   1   6   6      110.22      102.67     14.97 o 
   2   6   6      101.20      113.83     18.37 o 
   3   6   6       47.69       36.54     15.70 o 
   4   6   6       55.96       55.09     14.39 o 
   5   6   6      186.31      166.81     19.40 o 
   6   6   6        6.33       -0.58      9.21 o 
   7   6   6      439.14      429.41     22.37 o 
   8   6   6        1.06      -12.89     10.18 o 
   9   6   6      443.14      522.99     44.97 o 
 -11   7   6        1.27       -9.62     13.06 o 
 -10   7   6      336.98      346.02     28.61 o 
  -9   7   6       69.62       63.90     17.49 o 
  -8   7   6      321.16      314.95     25.64 o 
  -7   7   6        9.80       20.49     12.17 o 
  -6   7   6       29.06       29.26      9.82 o 
  -5   7   6      123.55      121.42     20.53 o 
  -4   7   6      662.13      632.67     19.63 o 
  -3   7   6      145.16      135.00     14.36 o 
  -2   7   6      128.01      147.90     11.44 o 
  -1   7   6        3.89       13.86      9.00 o 
   0   7   6      242.09      228.65     22.59 o 
   1   7   6       14.99       16.80     13.23 o 
   2   7   6      784.93      789.88     53.65 o 
   3   7   6      141.15      121.28     18.75 o 
   4   7   6     1005.81     1017.73     59.23 o 
   5   7   6       32.21       36.79     14.86 o 
   6   7   6      436.56      446.84     29.63 o 
   7   7   6       14.84       13.57     15.09 o 
  -9   8   6      277.07      286.83     27.32 o 
  -8   8   6      117.17      101.67     19.18 o 
  -7   8   6      359.81      423.22     38.10 o 
  -6   8   6       95.02       81.09     13.75 o 
  -5   8   6      381.33      396.31     20.32 o 
  -4   8   6        3.90        5.47      8.64 o 
  -3   8   6       46.17       33.24     11.54 o 
  -2   8   6       46.03       33.54     11.28 o 
  -1   8   6      477.18      426.14     26.03 o 
   0   8   6      247.85      259.12     51.76 o 
   1   8   6      223.70      242.14     30.68 o 
   2   8   6      282.76      280.69     43.77 o 
   3   8   6       70.98       46.00     16.53 o 
   4   8   6      128.45      155.46     22.07 o 
   5   8   6      105.26      102.23     39.45 o 
  -5   9   6       79.17       73.93     14.19 o 
  -4   9   6       35.80       51.27     17.30 o 
  -3   9   6       63.40       63.36     16.44 o 
  -2   9   6       39.77       26.37     19.97 o 
  -1   9   6      357.97      356.00     27.12 o 
   0   9   6       28.83       20.97     18.37 o 
   1   9   6      213.47      220.89     24.69 o 
   2   9   6      343.68      365.53     34.61 o 
 -15   0   7       13.67       39.36     20.55 o 
 -11   0   7     1437.01     1500.44     38.76 o 
  -9   0   7      216.57      260.81     19.14 o 
  -7   0   7       38.95       51.18     13.67 o 
  -5   0   7     2018.38     1769.05     51.57 o 
  -3   0   7     5034.99     4671.65     94.51 o 
  -1   0   7     2088.38     1925.97     34.55 o 
   1   0   7     5780.24     5691.36     59.01 o 
   3   0   7     6163.44     6015.48     62.64 o 
   5   0   7     6215.48     6254.04    144.04 o 
   7   0   7     3400.47     3440.49     92.67 o 
   9   0   7      195.82      211.90     29.37 o 
  11   0   7       16.16       24.52     19.97 o 
 -15   1   7       41.10       19.45     13.33 o 
 -14   1   7       99.85       94.12     24.23 o 
 -13   1   7       23.04        6.29      9.53 o 
 -12   1   7      791.67      804.07     25.47 o 
 -11   1   7       68.36       69.94     10.50 o 
 -10   1   7      934.44      899.74     24.42 o 
  -9   1   7      463.76      451.62     23.26 o 
  -8   1   7     6377.82     6348.14     73.63 o 
  -7   1   7       78.06       51.40      8.02 o 
  -6   1   7     4142.33     4030.27     67.73 o 
  -5   1   7      111.18      136.76     15.97 o 
  -4   1   7     4406.31     4481.03     66.12 o 
  -3   1   7     1561.44     1724.45     27.82 o 
  -2   1   7     1041.11      962.48     32.21 o 
  -1   1   7      540.02      630.89     12.91 o 
   0   1   7       41.34       25.96      3.89 o 
   1   1   7        5.15        5.17      3.45 o 
   2   1   7       54.89       55.94      5.11 o 
   3   1   7      139.53      175.65      8.44 o 
   4   1   7     1019.08     1006.76     16.55 o 
   5   1   7       56.45       58.37      5.96 o 
   6   1   7     1963.89     1940.20     29.28 o 
   7   1   7       95.77      104.66     17.76 o 
   8   1   7     1275.23     1367.79     32.04 o 
   9   1   7      349.59      332.56     24.41 o 
  10   1   7     1826.32     1802.02     54.23 o 
  11   1   7       36.19       49.48     31.79 o 
  12   1   7      570.72      654.59     44.35 o 
 -15   2   7     1508.34     1540.19     69.02 o 
 -14   2   7      358.70      362.67     26.59 o 
 -13   2   7     1188.80     1240.45     91.85 o 
 -12   2   7      237.17      271.40     24.62 o 
 -11   2   7      245.11      268.77     21.30 o 
 -10   2   7      485.15      482.34     18.86 o 
  -9   2   7      363.24      403.25     26.73 o 
  -8   2   7        4.47        9.81      8.11 o 
  -7   2   7      682.92      677.28     30.49 o 
  -6   2   7       16.11       24.84     10.18 o 
  -5   2   7     2934.03     2802.60     34.74 o 
  -4   2   7     1492.11     1641.02     24.99 o 
  -3   2   7     7901.49     7832.37     69.68 o 
  -2   2   7      576.92      577.69     13.86 o 
  -1   2   7      538.61      392.04     10.47 o 
   0   2   7       11.75       22.08      4.32 o 
   1   2   7     4921.27     4803.80     42.10 o 
   2   2   7      505.57      460.25     11.11 o 
   3   2   7     1481.54     1386.34     19.67 o 
   4   2   7       62.27       67.67      6.10 o 
   5   2   7      803.56      830.54     19.00 o 
   6   2   7      623.94      595.31     17.01 o 
   7   2   7      190.83      190.96     14.24 o 
   8   2   7      823.44      838.61     26.29 o 
   9   2   7      304.28      273.48     17.94 o 
  10   2   7       88.64       65.79     26.51 o 
  11   2   7        7.44       15.36     14.31 o 
 -15   3   7      129.89      135.85     46.09 o 
 -14   3   7      107.70       44.32     16.85 o 
 -13   3   7       86.28       82.28     28.60 o 
 -12   3   7     1211.82     1289.95     42.54 o 
 -11   3   7      268.80      250.86     21.99 o 
 -10   3   7      225.42      272.56     21.15 o 
  -9   3   7       23.94       45.37     11.90 o 
  -8   3   7      930.97      944.99     24.26 o 
  -7   3   7     1938.01     1934.48     51.62 o 
  -6   3   7     1702.76     1667.33     26.54 o 
  -5   3   7      240.52      227.92     10.36 o 
  -4   3   7      744.93      680.23     15.81 o 
  -3   3   7     1775.52     1750.48     22.93 o 
  -2   3   7     1262.12     1313.14     19.15 o 
  -1   3   7      449.43      515.51      9.80 o 
   0   3   7        4.74        1.10      3.09 o 
   1   3   7      588.93      630.86     11.03 o 
   2   3   7       14.44        4.56      4.04 o 
   3   3   7       18.46       17.23      4.79 o 
   4   3   7      974.78     1009.71     20.92 o 
   5   3   7      166.45      178.60     10.89 o 
   6   3   7      361.83      356.30     14.64 o 
   7   3   7       40.75       46.84      8.69 o 
   8   3   7      298.62      344.90     16.08 o 
   9   3   7     1066.41      973.61     30.25 o 
  10   3   7     1592.52     1546.92     39.72 o 
  11   3   7      440.18      379.29     29.64 o 
 -14   4   7      582.86      539.63     45.66 o 
 -13   4   7      396.17      406.45     28.97 o 
 -12   4   7      169.45      175.92     21.68 o 
 -11   4   7      394.20      393.76     26.87 o 
 -10   4   7        1.21      -15.23     10.15 o 
  -9   4   7        9.71       -1.03      9.57 o 
  -8   4   7      213.40      261.24     26.90 o 
  -7   4   7       23.19       19.57      6.51 o 
  -6   4   7        2.15        4.04      5.35 o 
  -5   4   7       22.69       21.94      6.20 o 
  -4   4   7      167.33      145.71      9.25 o 
  -3   4   7      108.73      124.40      8.64 o 
  -2   4   7      732.19      756.39     16.90 o 
  -1   4   7       32.67       36.01      7.03 o 
   0   4   7     4486.86     4392.09     40.74 o 
   1   4   7     2110.87     2152.82     28.78 o 
   2   4   7     2321.96     2351.18     31.16 o 
   3   4   7      878.46      872.96     35.13 o 
   4   4   7      985.94      981.34     21.82 o 
   5   4   7      263.28      262.79     22.34 o 
   6   4   7      464.24      464.14     16.95 o 
   7   4   7        1.09        3.50      7.18 o 
   8   4   7       97.14       91.51     11.39 o 
   9   4   7        8.87        4.24      9.13 o 
  10   4   7       10.15       -7.96     10.72 o 
 -13   5   7      139.16      158.67     36.40 o 
 -12   5   7        1.75        6.19     14.86 o 
 -11   5   7      727.80      724.56     61.31 o 
 -10   5   7        2.73       -4.81     10.01 o 
  -9   5   7      113.07      164.05     25.59 o 
  -8   5   7      542.63      431.06     19.62 o 
  -7   5   7     2969.40     2888.44     47.64 o 
  -6   5   7      496.24      514.65     16.36 o 
  -5   5   7     1528.85     1532.83     27.12 o 
  -4   5   7      267.70      251.10     12.15 o 
  -3   5   7      553.59      548.40     18.94 o 
  -2   5   7        3.68        5.80      5.36 o 
  -1   5   7      139.69      160.48      9.70 o 
   0   5   7      631.23      658.46     17.32 o 
   1   5   7      217.16      228.99     11.39 o 
   2   5   7      977.50      929.45     52.59 o 
   3   5   7     1585.68     1695.57     43.88 o 
   4   5   7        0.36        6.33      8.47 o 
   5   5   7      760.58      769.86     21.39 o 
   6   5   7       44.14       49.90     13.19 o 
   7   5   7       39.80       42.14     11.69 o 
   8   5   7      840.60      793.53     24.30 o 
   9   5   7      430.03      465.15     29.28 o 
 -12   6   7      156.84      154.40     22.44 o 
 -11   6   7      288.92      307.99     27.82 o 
 -10   6   7       81.07       75.43     16.93 o 
  -9   6   7       16.71       29.82     14.13 o 
  -8   6   7        1.15       14.41      9.36 o 
  -7   6   7      156.09      144.15     14.51 o 
  -6   6   7       96.60       89.22     12.31 o 
  -5   6   7      715.02      694.80     19.50 o 
  -4   6   7     2629.58     2650.93     44.52 o 
  -3   6   7      538.44      521.57     17.03 o 
  -2   6   7      269.68      276.57     13.15 o 
  -1   6   7      235.23      268.08     17.90 o 
   0   6   7     1348.09     1467.87     40.88 o 
   1   6   7      113.04       93.55     16.87 o 
   2   6   7     2858.08     2808.94     60.46 o 
   3   6   7      291.33      293.38     25.06 o 
   4   6   7      157.81      171.98     29.37 o 
   5   6   7       54.49       60.81     17.98 o 
   6   6   7      245.37      247.14     18.52 o 
   7   6   7        7.27        5.72     12.57 o 
   8   6   7       14.85       10.91     12.03 o 
 -11   7   7      268.24      271.91     27.95 o 
 -10   7   7       36.33       19.71     28.60 o 
  -9   7   7     1109.68     1001.53     54.48 o 
  -8   7   7        2.64        0.45      9.49 o 
  -7   7   7     1568.99     1571.11     37.63 o 
  -6   7   7      107.64       91.22     12.83 o 
  -5   7   7     1001.99     1032.57     83.46 o 
  -4   7   7        6.72        1.22      7.54 o 
  -3   7   7      679.73      712.92     27.32 o 
  -2   7   7      247.28      248.94     17.02 o 
  -1   7   7       46.36       34.03     10.41 o 
   0   7   7      261.60      251.61     21.43 o 
   1   7   7      499.17      479.50     29.37 o 
   2   7   7        0.24       -5.52     11.49 o 
   3   7   7       82.51       56.72     20.74 o 
   4   7   7      102.32      105.86     19.02 o 
   5   7   7      275.18      295.18     26.11 o 
   6   7   7        0.02       -4.56     14.93 o 
   7   7   7      311.16      334.44     28.79 o 
  -8   8   7      111.39       93.43     23.75 o 
  -7   8   7       34.86       32.01     19.13 o 
  -6   8   7       19.81       22.84     10.77 o 
  -5   8   7       58.48       59.01     12.72 o 
  -4   8   7      232.13      244.52     24.53 o 
  -3   8   7      105.60      137.55     15.43 o 
  -2   8   7      188.82      215.15     21.53 o 
  -1   8   7      226.58      222.85     26.27 o 
   0   8   7      359.16      366.89     26.56 o 
   1   8   7       59.66       87.92     17.96 o 
   2   8   7      610.34      706.53     66.69 o 
   3   8   7        2.16        8.41     14.56 o 
   4   8   7      396.15      362.10     29.30 o 
  -4   9   7        3.06       -1.37     14.16 o 
  -3   9   7      106.78       82.01     23.85 o 
  -2   9   7       14.97      -16.38     15.99 o 
  -1   9   7       34.17       43.25     16.31 o 
   0   9   7        8.49        3.03     22.10 o 
 -14   0   8       45.61       19.77     17.64 o 
 -12   0   8      443.28      466.27     26.11 o 
 -10   0   8      933.71      927.56     44.78 o 
  -8   0   8     5696.99     5532.04    118.16 o 
  -6   0   8     7599.36     7296.34    140.17 o 
  -4   0   8     2907.86     2750.41     69.70 o 
  -2   0   8      254.25      264.24     21.23 o 
   0   0   8     2673.37     2922.89     39.17 o 
   2   0   8     3686.48     3715.98     44.94 o 
   4   0   8     1471.03     1475.78     30.38 o 
   6   0   8     2165.41     2164.45     60.78 o 
   8   0   8      936.87      939.10     49.82 o 
  10   0   8     1644.66     1622.00     72.89 o 
 -15   1   8      611.36      657.02     46.14 o 
 -14   1   8       21.85       23.94     19.19 o 
 -13   1   8      485.12      507.95     22.44 o 
 -12   1   8       24.35       28.12     12.85 o 
 -11   1   8       32.74       33.63     10.58 o 
 -10   1   8      366.44      402.80     21.24 o 
  -9   1   8      329.85      314.20     22.11 o 
  -8   1   8      620.56      600.75     19.86 o 
  -7   1   8        1.42       10.74      6.73 o 
  -6   1   8        7.14       17.14      6.51 o 
  -5   1   8     1397.60     1255.75     32.12 o 
  -4   1   8     2187.00     2332.31     44.72 o 
  -3   1   8     1172.68     1116.78     25.02 o 
  -2   1   8      991.49     1042.33     21.71 o 
  -1   1   8     2335.61     2103.85     27.01 o 
   0   1   8       59.81       95.17      6.14 o 
   1   1   8     7614.68     7654.50     60.73 o 
   2   1   8      517.30      529.35     12.86 o 
   3   1   8     2756.34     2694.13     36.48 o 
   4   1   8     1647.14     1658.39     22.79 o 
   5   1   8      193.43      206.98     10.57 o 
   6   1   8        2.28        7.72      7.06 o 
   7   1   8       65.69       82.47     11.44 o 
   8   1   8       30.29       20.75     11.55 o 
   9   1   8       61.03       48.69     15.04 o 
  10   1   8        5.75       -9.24     13.76 o 
  11   1   8      131.88      114.60     24.96 o 
 -15   2   8        8.91       -9.79     20.26 o 
 -14   2   8      291.98      288.39     20.47 o 
 -13   2   8      175.21      187.37     29.56 o 
 -12   2   8      297.31      302.03     42.60 o 
 -11   2   8      237.56      278.40     21.90 o 
 -10   2   8      186.55      203.57     14.55 o 
  -9   2   8     1209.07     1194.62     45.75 o 
  -8   2   8     4149.78     4230.98     80.58 o 
  -7   2   8      408.44      391.42     16.90 o 
  -6   2   8     3313.09     3100.01     46.01 o 
  -5   2   8     1458.25     1480.52     28.39 o 
  -4   2   8     1998.49     2049.44     32.51 o 
  -3   2   8       17.10       14.81      6.00 o 
  -2   2   8     1367.54     1333.73     39.98 o 
  -1   2   8      149.80      167.52     11.61 o 
   0   2   8      624.83      654.99     14.59 o 
   1   2   8      821.69      923.82     20.65 o 
   2   2   8     1364.06     1413.75     20.38 o 
   3   2   8      142.05      126.76      8.39 o 
   4   2   8      448.75      445.94     12.33 o 
   5   2   8        8.63        3.00      5.83 o 
   6   2   8      702.08      716.84     19.09 o 
   7   2   8       48.80       59.65     10.93 o 
   8   2   8     1331.97     1471.61     40.68 o 
   9   2   8      859.25      853.76     39.40 o 
  10   2   8      733.38      714.21     66.35 o 
  11   2   8      367.39      407.22     31.14 o 
 -15   3   8      600.00      666.71     58.45 o 
 -14   3   8      388.90      512.59     64.75 o 
 -13   3   8      540.21      559.22     35.96 o 
 -12   3   8      191.15      188.00     25.15 o 
 -11   3   8        3.96        1.89     11.34 o 
 -10   3   8        2.95       17.34     11.60 o 
  -9   3   8      308.74      315.37     16.42 o 
  -8   3   8      529.03      548.39     19.79 o 
  -7   3   8        3.32        4.10      6.50 o 
  -6   3   8     1697.18     1694.10     27.69 o 
  -5   3   8       75.90       57.99      6.50 o 
  -4   3   8     2570.68     2576.31     48.77 o 
  -3   3   8      175.99      138.19     11.81 o 
  -2   3   8     1903.11     1731.66     26.74 o 
  -1   3   8     1892.90     1859.31     25.49 o 
   0   3   8     1208.19     1191.59     19.50 o 
   1   3   8     8584.47     8568.28     68.40 o 
   2   3   8      730.99      762.81     15.50 o 
   3   3   8     1026.42     1017.24     18.21 o 
   4   3   8      957.44      941.73     20.99 o 
   5   3   8      875.34      932.66     21.83 o 
   6   3   8      668.50      753.11     31.96 o 
   7   3   8      311.11      239.12     14.24 o 
   8   3   8       60.33       41.78     11.56 o 
   9   3   8       30.36       29.65     12.80 o 
  10   3   8       14.75       19.98     14.70 o 
 -14   4   8      196.64      198.16     45.07 o 
 -13   4   8      573.88      583.93     44.49 o 
 -12   4   8      260.83      285.45     58.98 o 
 -11   4   8     1792.53     1840.09     65.62 o 
 -10   4   8      463.20      484.21     27.01 o 
  -9   4   8      563.06      565.16     27.83 o 
  -8   4   8      735.02      702.83     27.75 o 
  -7   4   8      706.86      718.47     19.15 o 
  -6   4   8     1260.17     1226.22     24.91 o 
  -5   4   8      398.70      392.54     14.05 o 
  -4   4   8      262.11      261.73     11.86 o 
  -3   4   8        5.57        5.40      4.60 o 
  -2   4   8      112.13      102.23      7.50 o 
  -1   4   8      436.28      414.43     13.65 o 
   0   4   8       38.89       48.23      8.58 o 
   1   4   8      371.17      369.43     15.83 o 
   2   4   8      183.62      157.88     13.68 o 
   3   4   8      579.73      560.76     16.92 o 
   4   4   8      261.54      265.67     13.40 o 
   5   4   8     1023.55     1029.68     24.85 o 
   6   4   8      108.43       93.62     10.59 o 
   7   4   8      169.17      174.34     13.59 o 
   8   4   8      582.00      621.52     21.59 o 
   9   4   8      698.17      701.57     28.07 o 
  10   4   8      215.31      214.24     19.64 o 
 -13   5   8       93.44       80.17     19.69 o 
 -12   5   8       54.06       55.85     17.50 o 
 -11   5   8      369.51      295.13     25.63 o 
 -10   5   8      102.90       94.09     16.66 o 
  -9   5   8       59.10       60.70     14.83 o 
  -8   5   8       15.30       14.24      9.45 o 
  -7   5   8      297.48      284.43     16.05 o 
  -6   5   8      277.01      265.37     18.17 o 
  -5   5   8      571.62      539.23     16.87 o 
  -4   5   8     1107.54     1142.80     23.52 o 
  -3   5   8      110.01      103.68     10.27 o 
  -2   5   8     1129.19     1144.12     20.39 o 
  -1   5   8     1628.76     1591.20     27.91 o 
   0   5   8     2029.17     1925.51     30.51 o 
   1   5   8      493.40      464.02     24.24 o 
   2   5   8     2572.09     2628.74     56.46 o 
   3   5   8      652.79      637.04     28.47 o 
   4   5   8      769.57      771.93     25.55 o 
   5   5   8       30.79       19.26     13.99 o 
   6   5   8       74.06       85.09     13.32 o 
   7   5   8       74.38       73.71     11.54 o 
   8   5   8      117.80      129.88     18.43 o 
   9   5   8        0.86        8.85     10.52 o 
 -12   6   8       14.24      -10.07     13.58 o 
 -11   6   8      120.70      148.57     30.44 o 
 -10   6   8       48.26       14.25     13.56 o 
  -9   6   8      903.31      949.45     38.78 o 
  -8   6   8        0.20       -2.33      8.78 o 
  -7   6   8      770.72      791.37     43.09 o 
  -6   6   8     1309.30     1264.07     27.25 o 
  -5   6   8     1390.60     1442.12     34.29 o 
  -4   6   8       47.46       42.50      8.11 o 
  -3   6   8     1170.69     1139.35     28.42 o 
  -2   6   8      694.19      698.36     23.73 o 
  -1   6   8       69.62       68.29      9.27 o 
   0   6   8       20.38       13.46     11.23 o 
   1   6   8        3.35       -8.55     10.74 o 
   2   6   8      187.53      154.95     19.02 o 
   3   6   8      801.98      841.41     34.76 o 
   4   6   8        5.84       -7.56     11.31 o 
   5   6   8     1092.62     1098.68     40.71 o 
   6   6   8        2.88        4.00     10.77 o 
   7   6   8      537.22      568.03     26.30 o 
 -10   7   8        9.55      -11.09     13.62 o 
  -9   7   8       27.85       17.50     11.42 o 
  -8   7   8       15.05       28.92     11.00 o 
  -7   7   8      140.48      112.78     14.85 o 
  -6   7   8       10.61        7.58      9.39 o 
  -5   7   8       25.87       27.44     10.21 o 
  -4   7   8      725.87      732.51     26.67 o 
  -3   7   8      285.68      265.54     31.36 o 
  -2   7   8       94.67      132.70     16.27 o 
  -1   7   8        1.53       -8.35     15.70 o 
   0   7   8      275.18      239.23     21.76 o 
   1   7   8       21.58       23.70     13.07 o 
   2   7   8      505.65      475.56     60.05 o 
   3   7   8      114.38       90.38     23.12 o 
   4   7   8      242.71      268.75     25.67 o 
   5   7   8        0.08       -5.39     14.18 o 
   6   7   8       99.52      106.49     20.92 o 
  -8   8   8        4.10        2.35     10.71 o 
  -7   8   8      377.87      362.42     23.90 o 
  -6   8   8       18.11       10.86     10.51 o 
  -5   8   8      245.54      245.03     18.61 o 
  -4   8   8       95.60       73.66     25.15 o 
  -3   8   8       91.75       97.64     14.55 o 
  -2   8   8        0.39       22.54     14.05 o 
  -1   8   8        0.34       -2.03     12.78 o 
   0   8   8        6.41       26.43     14.56 o 
   1   8   8        7.77       -5.63     13.33 o 
   2   8   8       25.77       18.48     23.85 o 
   3   8   8      104.57      108.75     21.35 o 
 -15   0   9      634.66      695.50     47.59 o 
 -13   0   9      173.27      183.69     27.34 o 
 -11   0   9      211.02      218.68     27.43 o 
  -9   0   9      240.99      244.57     26.17 o 
  -7   0   9     1447.83     1458.47     53.90 o 
  -5   0   9     9289.46     9071.70    167.50 o 
  -3   0   9       15.22       68.24     14.93 o 
  -1   0   9      781.90      719.60     31.07 o 
   1   0   9     3486.66     3425.22     59.94 o 
   3   0   9      961.08      942.70     20.92 o 
   5   0   9       14.75       30.73     10.21 o 
   7   0   9     1960.82     1905.34     70.28 o 
   9   0   9        0.71      -11.24     15.51 o 
 -15   1   9       55.37       37.90     21.42 o 
 -14   1   9      838.61      865.73     53.62 o 
 -13   1   9        0.56       -1.63     10.00 o 
 -12   1   9      514.85      533.28     54.02 o 
 -11   1   9       31.41       15.03      9.80 o 
 -10   1   9     1369.14     1357.99     32.05 o 
  -9   1   9      805.77      813.54     24.80 o 
  -8   1   9     3014.54     2962.52     47.56 o 
  -7   1   9      382.14      335.53     20.01 o 
  -6   1   9     2897.37     2758.35     53.31 o 
  -5   1   9     1380.88     1418.87     37.80 o 
  -4   1   9     1435.73     1504.24     36.84 o 
  -3   1   9      897.85      936.93     22.15 o 
  -2   1   9       20.20       20.45      7.15 o 
  -1   1   9      173.31      146.39      8.42 o 
   0   1   9      202.31      193.72     10.03 o 
   1   1   9       22.28       18.10      4.81 o 
   2   1   9     1890.06     1929.53     24.93 o 
   3   1   9      335.67      344.05     11.17 o 
   4   1   9      426.24      423.20     12.33 o 
   5   1   9      474.36      439.14     17.34 o 
   6   1   9     2064.41     2118.64     40.02 o 
   7   1   9       38.59       24.50      9.58 o 
   8   1   9     3199.61     3151.98     69.35 o 
   9   1   9       40.32       32.67     14.49 o 
  10   1   9     1119.84     1260.17     48.18 o 
 -15   2   9      615.49      604.44     26.93 o 
 -14   2   9       58.02       57.34     13.77 o 
 -13   2   9      749.63      747.48     27.80 o 
 -12   2   9        0.67        7.64     12.55 o 
 -11   2   9      589.50      540.74     23.77 o 
 -10   2   9      857.38      818.04     25.53 o 
  -9   2   9       70.05       77.37     11.30 o 
  -8   2   9        2.62       12.94      9.68 o 
  -7   2   9     1570.60     1544.44     32.72 o 
  -6   2   9      323.43      291.02     15.29 o 
  -5   2   9     2663.01     2551.34     41.72 o 
  -4   2   9     2156.14     2126.09     43.59 o 
  -3   2   9      803.77      740.91     20.33 o 
  -2   2   9     2450.50     2493.81     38.65 o 
  -1   2   9     3556.29     3672.89     40.86 o 
   0   2   9      406.12      352.28     11.89 o 
   1   2   9     3772.27     3799.68     38.47 o 
   2   2   9      198.44      189.64      8.92 o 
   3   2   9     2571.90     2506.78     30.35 o 
   4   2   9      441.13      417.94     14.71 o 
   5   2   9      343.71      306.72     14.02 o 
   6   2   9       39.70       26.41      9.36 o 
   7   2   9        2.29        1.12      8.65 o 
   8   2   9        2.38       -7.71      9.39 o 
   9   2   9       86.73       87.79     40.47 o 
  10   2   9      171.06      180.78     23.28 o 
 -14   3   9      278.27      277.27     35.67 o 
 -13   3   9      250.27      230.48     23.97 o 
 -12   3   9      466.65      562.16     30.66 o 
 -11   3   9      138.63      162.27     19.76 o 
 -10   3   9      714.68      781.82     56.51 o 
  -9   3   9      546.34      570.70     21.45 o 
  -8   3   9     1078.12     1040.07     31.72 o 
  -7   3   9      166.07      172.40     15.91 o 
  -6   3   9     1158.08     1123.57     23.64 o 
  -5   3   9      241.23      252.11     12.28 o 
  -4   3   9      130.50      133.22     14.76 o 
  -3   3   9        7.81        3.72      7.49 o 
  -2   3   9      533.43      548.59     18.31 o 
  -1   3   9       57.38       52.75      6.88 o 
   0   3   9      167.72      161.63      9.38 o 
   1   3   9     1458.42     1515.67     29.76 o 
   2   3   9     1196.40     1223.99     25.50 o 
   3   3   9      178.65      208.64     11.60 o 
   4   3   9      182.71      189.64     11.61 o 
   5   3   9       73.92       86.46      9.90 o 
   6   3   9      644.88      621.34     19.74 o 
   7   3   9      196.62      218.15     23.43 o 
   8   3   9      525.72      554.25     24.40 o 
   9   3   9      208.49      203.11     23.31 o 
  10   3   9      203.50      181.34     23.40 o 
 -14   4   9       65.20       60.14     26.85 o 
 -13   4   9      378.57      404.49     35.38 o 
 -12   4   9      165.21      140.99     21.25 o 
 -11   4   9      215.99      235.93     22.69 o 
 -10   4   9       72.51       78.87     16.33 o 
  -9   4   9       43.34       32.07     12.67 o 
  -8   4   9        8.30       -1.54      7.31 o 
  -7   4   9      537.81      553.18     17.88 o 
  -6   4   9      453.45      451.62     33.75 o 
  -5   4   9       29.78       17.43      6.00 o 
  -4   4   9       10.55        8.98      5.22 o 
  -3   4   9      597.13      605.84     15.92 o 
  -2   4   9     1101.22     1065.81     19.47 o 
  -1   4   9      851.66      858.61     19.01 o 
   0   4   9     2886.24     2803.20     44.14 o 
   1   4   9      988.96      934.64     24.69 o 
   2   4   9      288.55      278.15     47.50 o 
   3   4   9      123.89      130.20     10.57 o 
   4   4   9      693.58      691.52     20.19 o 
   5   4   9       18.48       29.04      8.51 o 
   6   4   9      316.71      291.44     15.84 o 
   7   4   9       38.62       46.22     10.25 o 
   8   4   9        2.37        5.43     10.57 o 
   9   4   9        0.19       15.29     11.48 o 
 -13   5   9      307.77      259.18     27.70 o 
 -12   5   9        4.21        5.15     14.25 o 
 -11   5   9      452.43      474.20     30.10 o 
 -10   5   9        5.25       26.15     13.95 o 
  -9   5   9     1415.22     1389.91     52.05 o 
  -8   5   9       80.84       95.00     13.02 o 
  -7   5   9       88.28      127.54     14.52 o 
  -6   5   9      595.51      622.86     19.51 o 
  -5   5   9     1956.47     1873.10     32.02 o 
  -4   5   9      176.97      150.65     12.58 o 
  -3   5   9       36.98       33.81      6.82 o 
  -2   5   9      456.82      405.48     13.41 o 
  -1   5   9       24.80       36.52      8.09 o 
   0   5   9       10.49       14.45      8.50 o 
   1   5   9      409.05      389.37     23.40 o 
   2   5   9        0.32       -6.81     10.57 o 
   3   5   9      484.03      490.71     26.32 o 
   4   5   9      129.01      125.08     16.14 o 
   5   5   9     1449.62     1497.63     37.23 o 
   6   5   9      134.27      106.56     15.13 o 
   7   5   9      634.10      600.60     26.26 o 
   8   5   9      303.70      265.27     28.27 o 
 -12   6   9       37.11       46.33     17.36 o 
 -11   6   9      155.30      115.39     21.52 o 
 -10   6   9        3.33       -7.50     12.23 o 
  -9   6   9       14.34       -9.53     13.28 o 
  -8   6   9       90.21      115.41     14.74 o 
  -7   6   9      106.00       94.80     13.19 o 
  -6   6   9      412.22      436.30     17.71 o 
  -5   6   9       64.29       42.10     14.19 o 
  -4   6   9      703.28      745.08     21.31 o 
  -3   6   9      170.05      156.15     12.99 o 
  -2   6   9     1402.85     1353.63     28.03 o 
  -1   6   9      146.18      162.07     12.06 o 
   0   6   9      485.09      478.61     26.71 o 
   1   6   9        4.07        7.75     12.13 o 
   2   6   9     1250.26     1250.48     45.75 o 
   3   6   9       51.03       43.42     15.28 o 
   4   6   9       93.93       91.00     35.87 o 
   5   6   9        2.02        7.05     13.67 o 
   6   6   9        7.18        9.02     11.86 o 
   7   6   9        1.18        1.20     13.05 o 
 -10   7   9      406.78      306.12     28.46 o 
  -9   7   9     1021.78     1017.16     32.90 o 
  -8   7   9      108.11       83.13     14.23 o 
  -7   7   9      750.21      771.35     28.68 o 
  -6   7   9       53.55       23.50     10.44 o 
  -5   7   9      302.51      313.88     16.48 o 
  -4   7   9       17.54       22.12     10.88 o 
  -3   7   9      333.39      292.15     19.20 o 
  -2   7   9        1.14        2.32      8.29 o 
  -1   7   9      106.03       89.49     21.71 o 
   0   7   9       19.87       -6.75     11.82 o 
   1   7   9       55.54       55.84     18.81 o 
   2   7   9       21.99       44.55     16.59 o 
   3   7   9      239.11      204.89     25.98 o 
   4   7   9        1.51      -14.56     14.10 o 
   5   7   9       77.72       87.59     19.18 o 
  -7   8   9        0.33       10.77     10.84 o 
  -6   8   9      439.72      447.99     26.65 o 
  -5   8   9      287.71      227.12     36.45 o 
  -4   8   9      123.69      130.35     45.70 o 
  -3   8   9       48.79       47.43     13.25 o 
  -2   8   9      416.17      488.65     43.43 o 
  -1   8   9       96.07       93.44     17.90 o 
   0   8   9      638.63      607.10     49.15 o 
   1   8   9       11.21        7.27     13.97 o 
   2   8   9      191.33      186.62     26.37 o 
 -12   0  10      114.81      104.40     24.23 o 
 -10   0  10     4245.38     4127.17    106.92 o 
  -8   0  10     2588.59     2491.31     77.26 o 
  -6   0  10     3633.43     3652.87     92.67 o 
  -4   0  10      710.73      702.77     37.71 o 
  -2   0  10      326.55      393.46     28.98 o 
   0   0  10     2830.05     2871.02     40.88 o 
   2   0  10      988.25      936.11     22.04 o 
   4   0  10      454.84      466.18     22.61 o 
   6   0  10     2485.93     2499.65     81.33 o 
   8   0  10     2372.02     2361.90     85.88 o 
  10   0  10      810.52      812.99     56.12 o 
 -15   1  10      389.23      353.52     38.19 o 
 -14   1  10       59.47       49.81     13.98 o 
 -13   1  10       87.17      103.28     18.42 o 
 -12   1  10      135.27      136.92     15.31 o 
 -11   1  10      120.27      133.13     23.82 o 
 -10   1  10        5.50        2.20      9.68 o 
  -9   1  10       45.54       54.67     14.39 o 
  -8   1  10       88.20       96.49     14.70 o 
  -7   1  10      938.45      885.79     43.57 o 
  -6   1  10       94.77      114.03     30.68 o 
  -5   1  10     2854.63     2810.90     55.60 o 
  -4   1  10      129.29      150.04     20.94 o 
  -3   1  10     1261.75     1110.86     48.13 o 
  -2   1  10      206.90      226.65     13.07 o 
  -1   1  10     5233.23     5273.97     54.11 o 
   0   1  10       28.52       23.24      5.45 o 
   1   1  10     2105.81     2088.85     27.03 o 
   2   1  10        4.73        7.63      4.77 o 
   3   1  10      179.46      202.74      9.87 o 
   4   1  10     1333.96     1401.95     26.24 o 
   5   1  10      334.27      296.84     16.65 o 
   6   1  10      261.65      248.82     16.56 o 
   7   1  10        2.50       -5.34     11.12 o 
   8   1  10        2.69        6.18     12.86 o 
   9   1  10      135.75      134.43     20.38 o 
 -15   2  10      206.05      226.52     19.66 o 
 -14   2  10      197.34      221.20     19.14 o 
 -13   2  10      293.17      298.99     20.34 o 
 -12   2  10      387.87      408.21     27.54 o 
 -11   2  10       43.71       55.56     12.43 o 
 -10   2  10      530.03      536.91     31.92 o 
  -9   2  10      238.86      216.09     15.88 o 
  -8   2  10     1275.30     1248.57     31.16 o 
  -7   2  10      398.77      394.23     19.14 o 
  -6   2  10      860.02      902.23     31.31 o 
  -5   2  10        0.71       -3.77      8.60 o 
  -4   2  10       56.88       39.71      8.53 o 
  -3   2  10      198.70      191.53     12.64 o 
  -2   2  10       51.91       67.45     12.04 o 
  -1   2  10      221.17      239.33     11.02 o 
   0   2  10      233.43      215.69     10.77 o 
   1   2  10      287.91      300.93     12.81 o 
   2   2  10      689.16      673.13     15.73 o 
   3   2  10      176.49      166.40      9.44 o 
   4   2  10      433.24      411.98     15.26 o 
   5   2  10       33.52       26.09      9.30 o 
   6   2  10      748.72      771.52     25.69 o 
   7   2  10      337.39      317.28     19.56 o 
   8   2  10      982.50     1013.37     40.50 o 
   9   2  10       98.63      118.02     20.46 o 
 -14   3  10       20.67       21.55     13.15 o 
 -13   3  10      141.92      134.10     17.09 o 
 -12   3  10      103.29      102.68     15.10 o 
 -11   3  10      109.41      111.66     15.12 o 
 -10   3  10      376.27      366.40     17.17 o 
  -9   3  10       83.48       69.85     10.20 o 
  -8   3  10      441.73      481.01     17.99 o 
  -7   3  10      194.44      185.80     23.28 o 
  -6   3  10     1004.87      992.59     23.25 o 
  -5   3  10       99.01      104.21     10.14 o 
  -4   3  10      903.90      912.40     21.70 o 
  -3   3  10     1547.76     1543.47     31.90 o 
  -2   3  10     1705.29     1586.59     32.14 o 
  -1   3  10     2240.58     2226.74     38.67 o 
   0   3  10     4041.51     4021.11     59.57 o 
   1   3  10     3171.53     3112.20     39.54 o 
   2   3  10      608.82      612.33     15.72 o 
   3   3  10      689.75      681.28     19.17 o 
   4   3  10      615.73      584.33     27.80 o 
   5   3  10        6.59        5.32      7.88 o 
   6   3  10       93.99       56.99     14.88 o 
   7   3  10        5.81      -11.46      8.89 o 
   8   3  10        0.94       -3.72     10.11 o 
   9   3  10      108.05       84.21     31.36 o 
 -14   4  10      138.30       65.39     19.38 o 
 -13   4  10      988.22     1030.11     42.94 o 
 -12   4  10      202.71      174.32     37.47 o 
 -11   4  10      785.68      848.64     36.91 o 
 -10   4  10      584.52      600.98     30.84 o 
  -9   4  10     1193.22     1205.33     37.97 o 
  -8   4  10     1169.95     1207.72     27.58 o 
  -7   4  10      543.41      533.78     18.65 o 
  -6   4  10      341.82      335.56     13.69 o 
  -5   4  10     1567.83     1459.02     25.10 o 
  -4   4  10       83.97       82.18      8.28 o 
  -3   4  10        0.98       -7.77      5.18 o 
  -2   4  10        5.24        6.87      6.24 o 
  -1   4  10      176.80      153.15     12.88 o 
   0   4  10        6.10        7.78      8.56 o 
   1   4  10     1730.48     1695.45     34.45 o 
   2   4  10      828.91      768.79     82.20 o 
   3   4  10      573.04      519.08     21.67 o 
   4   4  10      381.12      392.45     28.68 o 
   5   4  10     1180.00     1154.35     27.16 o 
   6   4  10      126.31      139.86     13.34 o 
   7   4  10      850.03      823.21     29.22 o 
   8   4  10      132.07      143.11     17.43 o 
 -13   5  10       22.67       18.53     16.76 o 
 -12   5  10        0.52        9.72     14.20 o 
 -11   5  10      164.98      148.76     21.21 o 
 -10   5  10       40.43       29.60     23.36 o 
  -9   5  10       54.31       29.20     15.53 o 
  -8   5  10      323.37      348.89     20.09 o 
  -7   5  10       73.98       86.86     10.80 o 
  -6   5  10     1227.88     1225.04     61.28 o 
  -5   5  10       18.49       15.30      6.89 o 
  -4   5  10       66.76       72.13      8.24 o 
  -3   5  10      379.06      358.19     13.27 o 
  -2   5  10      358.59      371.52     15.92 o 
  -1   5  10     1769.45     1659.22     46.22 o 
   0   5  10      781.62      721.43     24.41 o 
   1   5  10      541.21      530.42     27.22 o 
   2   5  10      591.73      624.32     29.40 o 
   3   5  10      140.95      167.49     35.96 o 
   4   5  10      247.79      243.17     22.81 o 
   5   5  10        2.83       -1.57     10.87 o 
   6   5  10        0.24        3.53     11.79 o 
   7   5  10        9.91       19.37     13.24 o 
 -11   6  10      152.56      199.00     24.06 o 
 -10   6  10       11.13        2.32     13.64 o 
  -9   6  10      504.32      450.87     30.17 o 
  -8   6  10      144.71      132.09     16.31 o 
  -7   6  10      126.91      139.86     15.81 o 
  -6   6  10      522.31      443.67     18.32 o 
  -5   6  10       30.09       23.75      9.01 o 
  -4   6  10       11.81       13.26      7.07 o 
  -3   6  10      141.40      130.66     12.09 o 
  -2   6  10        1.58       -4.26      7.70 o 
  -1   6  10       17.99        3.29      7.91 o 
   0   6  10       46.55       50.64     15.43 o 
   1   6  10      125.47      149.51     19.90 o 
   2   6  10        2.04       -3.63     13.36 o 
   3   6  10       53.59      108.83     20.36 o 
   4   6  10       20.85       60.42     17.20 o 
   5   6  10      425.09      468.31     33.25 o 
   6   6  10      110.45       97.16     20.96 o 
  -9   7  10        6.40       19.33     12.21 o 
  -8   7  10      220.52      219.48     19.06 o 
  -7   7  10       10.20        9.11     10.58 o 
  -6   7  10      796.30      745.91     38.79 o 
  -5   7  10      224.42      210.33     14.89 o 
  -4   7  10      399.86      369.23     59.76 o 
  -3   7  10        0.07       11.54      9.35 o 
  -2   7  10      762.48      800.19     50.21 o 
  -1   7  10        2.10       13.13     12.45 o 
   0   7  10      332.63      374.46     27.52 o 
   1   7  10        1.89      -19.62     13.08 o 
   2   7  10      141.03      119.48     20.66 o 
   3   7  10      126.67       99.49     20.69 o 
   4   7  10        1.10       -3.71     14.37 o 
  -6   8  10      183.28      126.84     33.25 o 
  -5   8  10        1.21        5.58     13.76 o 
  -4   8  10       13.87       19.47     12.07 o 
  -3   8  10       72.13       31.86     16.44 o 
  -2   8  10       40.95       37.55     15.85 o 
  -1   8  10       91.98       71.09     26.75 o 
   0   8  10       67.85       63.67     17.93 o 
 -13   0  11      364.62      304.96     35.57 o 
 -11   0  11      516.86      517.14     41.88 o 
  -9   0  11     1629.62     1624.81     64.27 o 
  -7   0  11     1419.98     1448.68     58.94 o 
  -5   0  11     1524.76     1487.26     57.77 o 
  -3   0  11     3682.45     3791.30     95.87 o 
  -1   0  11     2016.49     1985.02     64.27 o 
   1   0  11     2605.92     2751.18     56.14 o 
   3   0  11        6.28       -0.39      9.04 o 
   5   0  11       76.87       64.20     13.74 o 
   7   0  11       22.36       29.37     20.74 o 
   9   0  11       50.81       35.48     23.85 o 
 -15   1  11      124.71       89.47     26.37 o 
 -14   1  11      350.69      347.90     39.16 o 
 -13   1  11       14.94       11.63     20.26 o 
 -12   1  11      331.97      383.51     53.90 o 
 -11   1  11        8.15        2.52     13.33 o 
 -10   1  11     1702.66     1771.34     48.77 o 
  -9   1  11        7.04       -1.40     11.89 o 
  -8   1  11     1457.46     1439.40     47.50 o 
  -7   1  11       48.29       48.07     12.87 o 
  -6   1  11     1554.93     1690.24     62.13 o 
  -5   1  11       75.97       71.73     13.67 o 
  -4   1  11      616.59      660.34     41.63 o 
  -3   1  11       17.04       25.98     10.76 o 
  -2   1  11        4.79        4.86     14.89 o 
  -1   1  11     1274.38     1320.87     24.53 o 
   0   1  11     2190.78     2200.88     40.01 o 
   1   1  11       27.10       28.57      6.19 o 
   2   1  11       61.87       61.00      7.29 o 
   3   1  11      849.07      831.08     17.99 o 
   4   1  11     1525.03     1507.92     28.36 o 
   5   1  11       12.19       21.31      9.70 o 
   6   1  11     1120.26     1143.97     31.41 o 
   7   1  11      153.70      134.02     19.50 o 
   8   1  11      881.87      844.69     38.31 o 
   9   1  11      130.98      109.91     21.13 o 
 -14   2  11        0.19        0.25     11.41 o 
 -13   2  11      306.41      319.76     21.86 o 
 -12   2  11        0.08      -13.96     17.21 o 
 -11   2  11       52.39       22.42     11.97 o 
 -10   2  11        1.63       10.41     10.62 o 
  -9   2  11      983.86      991.11     30.39 o 
  -8   2  11      117.27      115.30     17.42 o 
  -7   2  11     1525.59     1527.30     43.77 o 
  -6   2  11       39.04       37.53     12.21 o 
  -5   2  11     1264.84     1203.65     36.80 o 
  -4   2  11      706.88      694.52     22.45 o 
  -3   2  11     1001.09     1011.43     26.24 o 
  -2   2  11     1102.99     1102.05     27.29 o 
  -1   2  11     3464.61     3527.30     44.26 o 
   0   2  11      214.17      215.69     11.52 o 
   1   2  11      593.77      607.96     15.64 o 
   2   2  11      117.10      109.14     11.69 o 
   3   2  11       86.71       81.20      8.32 o 
   4   2  11       92.89       94.00     10.55 o 
   5   2  11      284.92      283.24     17.77 o 
   6   2  11        1.88       -1.88      9.05 o 
   7   2  11       24.29       19.43     11.06 o 
   8   2  11        1.23       -3.59     12.82 o 
 -14   3  11      109.94      142.00     20.24 o 
 -13   3  11      489.03      462.63     31.90 o 
 -12   3  11      415.22      445.40     24.07 o 
 -11   3  11      339.46      319.96     21.00 o 
 -10   3  11      675.23      701.72     24.71 o 
  -9   3  11       16.19       21.64      8.88 o 
  -8   3  11     1578.02     1560.67     36.93 o 
  -7   3  11     1074.07     1091.18     30.46 o 
  -6   3  11       38.15       26.72      8.28 o 
  -5   3  11      382.42      416.55     19.33 o 
  -4   3  11      161.48      155.59     13.63 o 
  -3   3  11      302.73      294.72     16.52 o 
  -2   3  11        1.98       -0.11      8.04 o 
  -1   3  11       97.01      111.66     13.89 o 
   0   3  11      322.98      325.02     17.02 o 
   1   3  11     1115.11     1220.03     24.29 o 
   2   3  11     1102.71     1160.24     21.94 o 
   3   3  11      250.59      257.72     13.96 o 
   4   3  11      516.25      534.83     18.96 o 
   5   3  11      415.86      439.90     18.02 o 
   6   3  11     1255.06     1233.75     34.03 o 
   7   3  11      397.94      384.60     22.15 o 
   8   3  11      387.60      351.68     23.35 o 
 -13   4  11       24.72        2.64     15.14 o 
 -12   4  11        0.78        0.16     11.78 o 
 -11   4  11       18.68       27.54     12.40 o 
 -10   4  11        5.51       -2.74     10.36 o 
  -9   4  11      200.38      189.16     14.49 o 
  -8   4  11      849.30      844.11     28.31 o 
  -7   4  11      313.69      333.43     14.46 o 
  -6   4  11      698.51      701.23     18.87 o 
  -5   4  11      192.71      187.10     11.32 o 
  -4   4  11      287.96      278.74     12.62 o 
  -3   4  11      253.39      231.66     12.74 o 
  -2   4  11       32.12       54.03     10.84 o 
  -1   4  11      529.46      510.75     20.32 o 
   0   4  11     2001.80     1897.49     45.81 o 
   1   4  11      345.60      320.18     22.38 o 
   2   4  11       55.39       64.26     14.56 o 
   3   4  11      457.58      456.41     21.21 o 
   4   4  11        8.20      -12.85      9.70 o 
   5   4  11       10.24       12.30     10.86 o 
   6   4  11        4.21       -0.82     13.65 o 
   7   4  11        4.16        1.31     11.14 o 
 -12   5  11        0.63       13.76     19.58 o 
 -11   5  11      396.58      518.21     43.23 o 
 -10   5  11      107.84      140.07     28.01 o 
  -9   5  11      569.10      624.40     26.77 o 
  -8   5  11       82.98       60.43      9.64 o 
  -7   5  11      265.08      302.65     14.57 o 
  -6   5  11        2.11        6.24      7.12 o 
  -5   5  11      124.38      110.46     10.34 o 
  -4   5  11        1.81        6.44      6.49 o 
  -3   5  11      100.48       89.61     11.13 o 
  -2   5  11       46.90       55.89     11.52 o 
  -1   5  11      103.57       91.29     12.87 o 
   0   5  11       20.88       13.98     12.43 o 
   1   5  11      349.80      339.08     24.22 o 
   2   5  11       81.52       92.11     16.81 o 
   3   5  11      127.30      156.41     20.11 o 
   4   5  11       94.15       93.94     18.40 o 
   5   5  11      894.79      880.73     49.17 o 
   6   5  11      231.64      218.32     20.19 o 
 -11   6  11       17.21       -7.50     13.90 o 
 -10   6  11       25.15       34.37     16.82 o 
  -9   6  11        0.95      -10.56     12.84 o 
  -8   6  11      354.79      390.19     22.46 o 
  -7   6  11        5.98        7.54      7.95 o 
  -6   6  11      607.58      597.62     19.02 o 
  -5   6  11       25.51       36.23      8.49 o 
  -4   6  11     1081.57     1049.04     26.84 o 
  -3   6  11      103.39       90.58     11.54 o 
  -2   6  11     1500.79     1529.46     38.21 o 
  -1   6  11       10.17       -7.05     12.54 o 
   0   6  11      521.97      523.00     29.42 o 
   1   6  11        4.92        2.14     13.28 o 
   2   6  11      221.62      244.29     24.20 o 
   3   6  11      119.46       74.61     17.68 o 
   4   6  11      101.87       57.09     17.68 o 
   5   6  11       43.52       24.78     16.91 o 
  -8   7  11       44.53       30.28     12.26 o 
  -7   7  11      459.52      419.31     23.40 o 
  -6   7  11        4.31       -3.60      9.21 o 
  -5   7  11       11.18       20.05     13.04 o 
  -4   7  11       45.86       52.65     11.36 o 
  -3   7  11        1.01      -11.39      8.92 o 
  -2   7  11        4.35        8.10     13.25 o 
  -1   7  11      151.91      166.13     32.09 o 
   0   7  11        8.62       -3.80     16.53 o 
   1   7  11      211.77      248.16     26.51 o 
   2   7  11        0.26       12.10     15.37 o 
 -14   0  12      349.50      357.11     40.23 o 
 -12   0  12       13.05       23.36     20.74 o 
 -10   0  12     1147.77     1159.92     58.55 o 
  -8   0  12      691.11      752.79     46.63 o 
  -6   0  12     1074.60     1203.44     55.35 o 
  -4   0  12       56.42       25.98     17.64 o 
  -2   0  12      177.69      223.05     28.11 o 
   0   0  12     2503.88     2522.37     52.56 o 
   2   0  12      115.43      114.54     16.24 o 
   4   0  12     1754.86     1774.27     45.80 o 
   6   0  12      979.76      903.14     52.15 o 
   8   0  12      374.82      422.54     43.62 o 
 -14   1  12        2.99      -27.48     18.32 o 
 -13   1  12       52.53       58.86     18.24 o 
 -12   1  12        8.13      -14.03     19.73 o 
 -11   1  12        4.03       -7.43     13.38 o 
 -10   1  12      147.16      160.54     34.70 o 
  -9   1  12      383.40      437.38     57.00 o 
  -8   1  12       69.34       88.59     16.75 o 
  -7   1  12     1000.97     1065.58     41.05 o 
  -6   1  12        8.26       12.30     12.30 o 
  -5   1  12     1705.60     1693.89     45.82 o 
  -4   1  12      164.89      116.94     31.31 o 
  -3   1  12     3797.80     3801.23     70.49 o 
  -2   1  12      374.71      385.93     18.36 o 
  -1   1  12     4683.23     4875.00     55.05 o 
   0   1  12      170.55      187.18     10.52 o 
   1   1  12      789.12      800.01     26.85 o 
   2   1  12       34.48       30.96      8.85 o 
   3   1  12      415.70      380.80     16.23 o 
   4   1  12      184.28      185.57     15.41 o 
   5   1  12       29.55       24.55     10.48 o 
   6   1  12      153.37      124.89     14.97 o 
   7   1  12      353.00      367.50     28.27 o 
   8   1  12        6.01       18.15     14.97 o 
 -14   2  12      179.27      193.13     28.03 o 
 -13   2  12      210.99      212.82     19.67 o 
 -12   2  12      699.13      665.47     35.70 o 
 -11   2  12      343.84      342.42     26.22 o 
 -10   2  12      779.79      782.11     35.14 o 
  -9   2  12       39.13       66.63     16.01 o 
  -8   2  12      508.86      522.26     28.95 o 
  -7   2  12     1565.38     1522.33     45.75 o 
  -6   2  12      208.56      233.08     20.80 o 
  -5   2  12      191.27      191.82     18.93 o 
  -4   2  12      201.11      188.38     14.83 o 
  -3   2  12       89.13       79.70     11.82 o 
  -2   2  12      248.81      274.00     16.44 o 
  -1   2  12      487.89      489.39     25.24 o 
   0   2  12     1642.80     1650.30     29.13 o 
   1   2  12      378.19      345.67     13.28 o 
   2   2  12      123.95      141.49     10.24 o 
   3   2  12      419.88      403.37     22.26 o 
   4   2  12     1220.83     1158.45     31.22 o 
   5   2  12      102.95      109.22     14.18 o 
   6   2  12     1095.54     1098.21     41.82 o 
   7   2  12       40.75       58.00     13.02 o 
 -13   3  12       35.87       11.47     12.93 o 
 -12   3  12        4.22       -1.99     10.89 o 
 -11   3  12        5.31        3.11     10.92 o 
 -10   3  12      133.81      137.22     13.76 o 
  -9   3  12      978.16      972.04     33.45 o 
  -8   3  12      483.10      485.68     25.96 o 
  -7   3  12      264.77      277.98     22.83 o 
  -6   3  12       83.39       74.05     20.11 o 
  -5   3  12       39.21       35.19     10.36 o 
  -4   3  12      302.34      345.49     18.35 o 
  -3   3  12     1052.80     1047.20     28.77 o 
  -2   3  12      288.30      300.07     26.27 o 
  -1   3  12      994.81      986.71     27.33 o 
   0   3  12      425.21      378.08     18.83 o 
   1   3  12        2.59        0.80      8.71 o 
   2   3  12      543.42      566.44     22.56 o 
   3   3  12       36.37       30.45      8.98 o 
   4   3  12       80.46       79.81     11.28 o 
   5   3  12        0.10        9.35     10.05 o 
   6   3  12       37.73       36.47     14.63 o 
   7   3  12      142.85      127.28     22.21 o 
 -13   4  12      393.21      397.88     26.74 o 
 -12   4  12      279.25      286.59     22.32 o 
 -11   4  12      599.20      594.81     43.10 o 
 -10   4  12      573.09      569.91     26.64 o 
  -9   4  12      399.98      428.59     38.01 o 
  -8   4  12     1294.78     1326.79     31.55 o 
  -7   4  12      243.23      243.96     13.66 o 
  -6   4  12        1.79        2.69      6.85 o 
  -5   4  12      167.65      146.16     12.24 o 
  -4   4  12        0.51        5.84      7.21 o 
  -3   4  12        8.27        5.31      9.06 o 
  -2   4  12      101.18       91.04     12.76 o 
  -1   4  12       94.10       61.13     12.12 o 
   0   4  12       75.85       71.16     11.94 o 
   1   4  12       22.01       30.43     21.47 o 
   2   4  12      415.71      409.81     25.14 o 
   3   4  12      296.17      298.13     59.13 o 
   4   4  12      322.83      318.23     20.71 o 
   5   4  12      821.21      784.83     32.66 o 
   6   4  12      534.11      515.14     44.20 o 
 -12   5  12       37.72       43.49     15.01 o 
 -11   5  12       21.83       22.79     15.93 o 
 -10   5  12      466.02      474.66     25.19 o 
  -9   5  12        0.32       -6.53     10.01 o 
  -8   5  12      941.17      987.97     27.42 o 
  -7   5  12        1.72        3.60      7.61 o 
  -6   5  12      488.13      541.89     17.70 o 
  -5   5  12      119.46      131.65     11.45 o 
  -4   5  12     1161.87     1126.73     32.73 o 
  -3   5  12      288.69      291.68     18.67 o 
  -2   5  12      675.99      651.34     24.65 o 
  -1   5  12      266.54      250.51     17.76 o 
   0   5  12      658.04      610.33     30.34 o 
   1   5  12       66.77       84.13     20.94 o 
   2   5  12      151.53      151.94     20.05 o 
   3   5  12       25.47       30.80     14.89 o 
   4   5  12        3.89        1.95     14.86 o 
   5   5  12       21.16       36.14     13.72 o 
 -10   6  12       74.40       97.99     16.24 o 
  -9   6  12      144.07      153.77     18.03 o 
  -8   6  12       35.46       41.85     11.33 o 
  -7   6  12       74.89       67.03     10.58 o 
  -6   6  12       15.10        3.56      8.30 o 
  -5   6  12        0.68        1.78      9.20 o 
  -4   6  12       89.10       66.93     11.41 o 
  -3   6  12       23.46       12.03     13.75 o 
  -2   6  12        1.06        3.12     10.52 o 
  -1   6  12      567.40      534.61     30.11 o 
   0   6  12        2.20       10.24     14.12 o 
   1   6  12      145.68      168.40     22.06 o 
   2   6  12       13.13       28.83     15.98 o 
   3   6  12      502.69      557.91     32.65 o 
  -7   7  12       14.63       30.61     12.51 o 
  -6   7  12      346.58      354.90     22.02 o 
  -5   7  12        7.38       14.16      9.96 o 
  -4   7  12      637.37      623.55     45.42 o 
  -3   7  12       28.24       22.79     24.91 o 
  -2   7  12      391.53      372.76     40.13 o 
  -1   7  12        6.17        7.02     15.81 o 
   0   7  12      221.16      227.22     25.49 o 
   1   7  12        0.73       -7.95     23.99 o 
 -13   0  13      342.19      378.92     41.97 o 
 -11   0  13      856.81      929.02     55.54 o 
  -9   0  13      517.54      567.16     44.49 o 
  -7   0  13     2409.45     2518.35     85.01 o 
  -5   0  13      579.11      559.60     41.78 o 
  -3   0  13     2927.49     3174.89     92.86 o 
  -1   0  13     1256.83     1317.05     57.48 o 
   1   0  13      193.46      189.77     18.61 o 
   3   0  13       22.58       28.81     12.64 o 
   5   0  13        6.38       18.32     18.51 o 
   7   0  13       32.40       33.54     22.49 o 
 -14   1  13      423.22      423.12     45.07 o 
 -13   1  13        0.32       17.73     16.59 o 
 -12   1  13      359.21      401.39     36.20 o 
 -11   1  13        7.00       31.99     15.70 o 
 -10   1  13     1124.22     1194.46     43.75 o 
  -9   1  13      480.03      445.96     29.03 o 
  -8   1  13       37.96       38.98     21.66 o 
  -7   1  13       57.41       49.06     15.35 o 
  -6   1  13        0.70      -10.47     10.76 o 
  -5   1  13        4.06       10.28     12.75 o 
  -4   1  13       28.81       31.18     13.74 o 
  -3   1  13       65.62       52.77     14.42 o 
  -2   1  13      521.00      528.24     32.13 o 
  -1   1  13      551.05      596.79     28.19 o 
   0   1  13      433.00      414.50     16.38 o 
   1   1  13       98.62      102.71      9.74 o 
   2   1  13      376.37      414.26     31.37 o 
   3   1  13      251.77      237.16     14.56 o 
   4   1  13      756.40      777.14     26.54 o 
   5   1  13       29.43       31.21     13.18 o 
   6   1  13      863.47      929.67     38.95 o 
   7   1  13        0.38        3.19     14.29 o 
 -14   2  13       55.00       24.72     17.15 o 
 -13   2  13      230.01      189.51     35.77 o 
 -12   2  13       63.42       34.23     17.65 o 
 -11   2  13      421.36      415.20     29.02 o 
 -10   2  13      436.89      409.60     28.89 o 
  -9   2  13      414.32      429.16     28.55 o 
  -8   2  13       15.53       25.37     14.36 o 
  -7   2  13       79.15       75.43     16.82 o 
  -6   2  13       30.51       28.77     13.79 o 
  -5   2  13      967.76      958.95     36.53 o 
  -4   2  13       78.23       90.47     16.27 o 
  -3   2  13      713.94      687.15     24.36 o 
  -2   2  13     1670.86     1635.77     83.39 o 
  -1   2  13     2054.41     2149.83     34.92 o 
   0   2  13      381.34      344.12     22.99 o 
   1   2  13      143.18      150.47     12.17 o 
   2   2  13       46.11       44.69      8.45 o 
   3   2  13        0.95       14.04      9.90 o 
   4   2  13       95.56      100.38     13.87 o 
   5   2  13        0.98       -7.42      9.74 o 
   6   2  13       10.01        2.47     10.77 o 
 -13   3  13       42.66       41.97     14.62 o 
 -12   3  13      552.03      549.47     27.44 o 
 -11   3  13      221.01      230.70     17.51 o 
 -10   3  13      491.55      486.93     46.29 o 
  -9   3  13       41.10       22.93     15.18 o 
  -8   3  13      980.29     1017.38     48.08 o 
  -7   3  13      190.46      165.39     29.42 o 
  -6   3  13       45.35       31.79     13.55 o 
  -5   3  13        9.12        0.68      9.86 o 
  -4   3  13      106.63       81.70     12.97 o 
  -3   3  13      621.15      635.74     24.25 o 
  -2   3  13      169.83      190.33     16.19 o 
  -1   3  13      242.78      267.93     18.34 o 
   0   3  13       30.68       18.77     10.11 o 
   1   3  13      676.59      728.70     30.35 o 
   2   3  13      884.73      882.81     37.37 o 
   3   3  13      613.65      641.66     33.32 o 
   4   3  13      914.78      942.41     38.04 o 
   5   3  13      397.06      370.48     27.39 o 
   6   3  13      492.39      472.43     30.69 o 
 -12   4  13       68.28       58.23     15.39 o 
 -11   4  13       74.68       77.52     20.10 o 
 -10   4  13      529.45      507.93     23.74 o 
  -9   4  13      386.15      407.74     20.06 o 
  -8   4  13      478.06      490.60     27.28 o 
  -7   4  13      164.49      152.92     15.66 o 
  -6   4  13      792.45      859.98     24.38 o 
  -5   4  13      210.22      212.62     14.62 o 
  -4   4  13      988.51      958.03     35.52 o 
  -3   4  13      140.54      124.12     18.84 o 
  -2   4  13      349.67      351.80     20.11 o 
  -1   4  13        2.37       15.88     10.63 o 
   0   4  13       40.92       49.46     12.01 o 
   1   4  13       96.79       86.56     17.58 o 
   2   4  13       55.60       48.32     15.61 o 
   3   4  13       65.05       72.16     16.82 o 
   4   4  13       20.74       12.01     12.60 o 
   5   4  13       29.51       29.46     16.32 o 
 -11   5  13      468.84      465.65     27.11 o 
 -10   5  13      138.23      100.03     17.29 o 
  -9   5  13      211.90      186.74     18.68 o 
  -8   5  13       31.55       29.96     10.80 o 
  -7   5  13       28.50       10.21      8.99 o 
  -6   5  13       72.38       55.52      9.68 o 
  -5   5  13       20.54       16.05     11.17 o 
  -4   5  13        0.21       -2.94     10.03 o 
  -3   5  13      156.19      182.18     20.02 o 
  -2   5  13      245.27      215.05     30.99 o 
  -1   5  13      662.64      733.62     34.27 o 
   0   5  13      209.43      280.16     58.84 o 
   1   5  13      106.28      101.16     18.34 o 
   2   5  13       44.81       40.48     15.50 o 
   3   5  13      454.27      430.54     30.28 o 
   4   5  13       10.91        3.61     15.16 o 
  -9   6  13       12.67        2.02     12.39 o 
  -8   6  13      282.93      267.51     18.35 o 
  -7   6  13        0.23        3.88      8.33 o 
  -6   6  13      383.33      375.31     20.01 o 
  -5   6  13        0.53        4.06      9.69 o 
  -4   6  13      521.23      533.85     36.97 o 
  -3   6  13      216.52      202.22     45.99 o 
  -2   6  13      952.00      806.27     36.84 o 
  -1   6  13       14.19       10.14     14.63 o 
   0   6  13      120.46       81.52     18.78 o 
   1   6  13       14.34       25.74     16.96 o 
   2   6  13       18.64       31.85     16.92 o 
  -5   7  13       44.41       25.47     11.60 o 
  -4   7  13       16.55       25.96     11.19 o 
  -3   7  13       10.69       -9.29     13.60 o 
 -12   0  14      527.35      578.60     50.79 o 
 -10   0  14      223.93      254.26     36.45 o 
  -8   0  14      444.02      554.37     46.82 o 
  -6   0  14      113.53      132.61     28.79 o 
  -4   0  14       81.38       99.26     24.52 o 
  -2   0  14     3058.77     3189.92     95.87 o 
   0   0  14       59.13       66.09     14.56 o 
   2   0  14     1578.97     1647.45     59.47 o 
   4   0  14      729.35      725.02     32.57 o 
   6   0  14      505.62      494.17     46.14 o 
 -13   1  14        3.03       -5.85     20.16 o 
 -12   1  14        0.40       -0.09     15.41 o 
 -11   1  14      900.61      923.72     64.85 o 
 -10   1  14      532.51      484.83     31.94 o 
  -9   1  14      123.98      147.31     21.56 o 
  -8   1  14        0.58      -11.95     14.98 o 
  -7   1  14      553.64      558.54     31.76 o 
  -6   1  14        3.18       11.73     18.47 o 
  -5   1  14     1890.61     1918.29    149.13 o 
  -4   1  14        4.65       19.53     12.50 o 
  -3   1  14     2164.32     2324.32     98.00 o 
  -2   1  14      711.35      663.43     31.08 o 
  -1   1  14      402.66      410.36     26.33 o 
   0   1  14      129.78      112.31     13.45 o 
   1   1  14        0.52        3.49      8.34 o 
   2   1  14       15.61       14.22      8.68 o 
   3   1  14        6.80       12.03      9.03 o 
   4   1  14      116.27      101.89     14.64 o 
   5   1  14      219.31      216.99     18.86 o 
   6   1  14       24.14       36.39     19.48 o 
 -13   2  14       32.84       25.20     26.27 o 
 -12   2  14      661.17      654.25     36.63 o 
 -11   2  14       55.14       50.84     18.20 o 
 -10   2  14      799.72      789.45     37.84 o 
  -9   2  14      128.06      108.93     47.16 o 
  -8   2  14      132.66      128.10     19.97 o 
  -7   2  14      180.94      193.14     21.97 o 
  -6   2  14        7.93       -4.13     12.85 o 
  -5   2  14      147.11      150.34     25.98 o 
  -4   2  14      645.60      672.86     32.21 o 
  -3   2  14        1.19      -14.53      9.68 o 
  -2   2  14      660.92      720.34     26.12 o 
  -1   2  14        1.32        6.64     10.21 o 
   0   2  14      299.17      289.92     19.28 o 
   1   2  14      393.08      401.17     17.61 o 
   2   2  14     1162.99     1149.57     27.72 o 
   3   2  14      348.06      322.11     20.20 o 
   4   2  14      592.33      588.97     25.42 o 
   5   2  14       77.95       60.09     17.34 o 
 -12   3  14       90.12       82.83     27.48 o 
 -11   3  14      209.93      203.49     19.64 o 
 -10   3  14      326.10      323.07     39.84 o 
  -9   3  14      316.69      266.98     25.50 o 
  -8   3  14        8.16       37.50     15.73 o 
  -7   3  14      587.59      640.62     32.56 o 
  -6   3  14      467.25      466.46     41.97 o 
  -5   3  14      716.60      676.02     39.85 o 
  -4   3  14      245.40      256.04     18.71 o 
  -3   3  14      755.92      740.56     26.99 o 
  -2   3  14      522.33      469.25     24.99 o 
  -1   3  14      187.21      201.84     16.87 o 
   0   3  14       38.12       23.52     13.97 o 
   1   3  14      134.83      109.94     35.19 o 
   2   3  14        6.13       10.71     13.39 o 
   3   3  14        3.74       -5.91     13.35 o 
   4   3  14        3.78       -0.26     14.08 o 
   5   3  14      221.99      208.22     49.82 o 
 -11   4  14      102.04      104.96     17.83 o 
 -10   4  14      187.35      203.04     19.28 o 
  -9   4  14      355.00      302.81     25.46 o 
  -8   4  14       76.41       91.29     14.48 o 
  -7   4  14       15.36       11.01     10.51 o 
  -6   4  14       85.55       94.11     12.33 o 
  -5   4  14       98.95       67.98     11.36 o 
  -4   4  14       13.88       20.77     18.92 o 
  -3   4  14       80.87       65.85     13.75 o 
  -2   4  14       10.20       10.40     11.34 o 
  -1   4  14      274.50      288.04     19.59 o 
   0   4  14       15.26       11.33     12.95 o 
   1   4  14      357.40      387.76     27.59 o 
   2   4  14       73.05       58.34     17.95 o 
   3   4  14      323.38      334.40     27.41 o 
   4   4  14      391.87      408.68     43.52 o 
 -10   5  14      108.31      117.20     28.93 o 
  -9   5  14       87.54      119.18     14.66 o 
  -8   5  14      572.28      592.22     24.22 o 
  -7   5  14       58.92       59.24     12.73 o 
  -6   5  14      454.15      417.65     51.81 o 
  -5   5  14       76.03       82.37     20.76 o 
  -4   5  14      210.50      222.66     19.47 o 
  -3   5  14      331.83      274.31     21.29 o 
  -2   5  14      300.95      289.35     24.79 o 
  -1   5  14        1.52       12.54     14.19 o 
   0   5  14      133.47      147.55     21.54 o 
   1   5  14       34.35       26.94     15.31 o 
   2   5  14       23.91        7.04     14.71 o 
  -7   6  14       56.88       41.00     12.05 o 
  -6   6  14       26.50       12.38     12.15 o 
  -5   6  14       15.31       11.70     11.62 o 
  -4   6  14       73.76       71.58     19.23 o 
  -3   6  14      214.47      198.68     19.22 o 
  -2   6  14        5.39       -3.38     14.73 o 
  -1   6  14      294.60      326.40     28.21 o 
   0   6  14      111.55       74.71     20.81 o 
 -13   0  15      297.17      328.12     44.69 o 
 -11   0  15      446.95      478.37     47.98 o 
  -9   0  15       20.34      -12.21     20.84 o 
  -7   0  15      721.61      735.05     51.57 o 
  -5   0  15      838.90      996.19     56.42 o 
  -3   0  15     1723.29     1881.79     74.35 o 
  -1   0  15       45.13        7.56     19.87 o 
   1   0  15        1.07      -12.04     11.67 o 
   3   0  15       25.34       30.66     14.70 o 
 -12   1  15      992.31     1004.90     45.77 o 
 -11   1  15      269.80      276.91     50.55 o 
 -10   1  15      234.21      189.05     24.67 o 
  -9   1  15       13.35       13.73     22.97 o 
  -8   1  15        0.12        0.61     15.57 o 
  -7   1  15       25.95       33.83     16.48 o 
  -6   1  15      113.30       90.66     22.29 o 
  -5   1  15       11.66       -0.81     13.30 o 
  -4   1  15      131.36      148.56     54.04 o 
  -3   1  15      266.40      255.08     23.91 o 
  -2   1  15     1265.76     1270.37     43.22 o 
  -1   1  15        2.08       -7.47     12.89 o 
   0   1  15      364.47      389.18     21.26 o 
   1   1  15      101.97      105.86     14.48 o 
   2   1  15     1197.57     1281.80     30.37 o 
   3   1  15      115.51      123.54     16.25 o 
   4   1  15      419.20      436.34     23.61 o 
 -12   2  15      173.99      139.16     24.74 o 
 -11   2  15      228.81      178.54     25.08 o 
 -10   2  15      448.31      386.79     31.18 o 
  -9   2  15      585.39      653.58     36.30 o 
  -8   2  15       63.15       94.72     23.17 o 
  -7   2  15      128.23      137.96     21.68 o 
  -6   2  15      192.77      203.17     23.89 o 
  -5   2  15      613.70      642.14     33.24 o 
  -4   2  15      175.17      211.97     23.23 o 
  -3   2  15      395.18      452.95     29.42 o 
  -2   2  15      156.10       79.50     23.07 o 
  -1   2  15        0.94      -12.82      9.81 o 
   0   2  15        5.14       -1.33     10.32 o 
   1   2  15       52.79       59.44     16.66 o 
   2   2  15       11.52       10.57     13.79 o 
   3   2  15        6.73       12.94     17.83 o 
   4   2  15       37.12       29.25     12.92 o 
 -11   3  15       55.36       20.79     27.77 o 
 -10   3  15      127.86      123.74     22.55 o 
  -9   3  15        9.12        4.81     15.39 o 
  -8   3  15        4.04       -6.49     13.94 o 
  -7   3  15       42.40       39.03     27.24 o 
  -6   3  15        5.27       13.51     14.91 o 
  -5   3  15      169.87      234.56     46.96 o 
  -4   3  15      374.94      369.31     22.34 o 
  -3   3  15      317.03      303.94     21.35 o 
  -2   3  15       21.14       23.85     11.76 o 
  -1   3  15      128.73      128.22     15.69 o 
   0   3  15       35.45       42.56     12.71 o 
   1   3  15      585.40      590.25     31.11 o 
   2   3  15       28.47       14.73     21.33 o 
   3   3  15      240.73      226.05     36.16 o 
 -10   4  15      195.82      222.84     20.98 o 
  -9   4  15      301.12      321.45     22.15 o 
  -8   4  15      453.60      490.96     25.09 o 
  -7   4  15      127.21      106.86     15.33 o 
  -6   4  15      673.65      699.15     30.61 o 
  -5   4  15      300.25      262.97     21.19 o 
  -4   4  15      630.77      575.45     25.92 o 
  -3   4  15      529.77      510.17     25.26 o 
  -2   4  15        8.60       21.22     12.50 o 
  -1   4  15        2.13        4.14     11.46 o 
   0   4  15       20.56       16.75     23.80 o 
   1   4  15        3.06       -1.06     14.22 o 
   2   4  15        3.12       32.71     15.76 o 
  -8   5  15        1.37       -7.37     17.55 o 
  -7   5  15       26.19       15.68     10.33 o 
  -6   5  15        0.32       11.46     18.55 o 
  -5   5  15      214.26      217.91     20.40 o 
  -4   5  15       17.49        1.67     11.46 o 
  -3   5  15      177.21      213.42     19.80 o 
  -2   5  15       26.92       31.64     19.32 o 
  -1   5  15      418.08      441.66     47.98 o 
   0   5  15      190.90      188.53     26.41 o 
 -12   0  16      856.54      829.66     61.94 o 
 -10   0  16        8.14       -2.81     23.94 o 
  -8   0  16        8.31       16.87     22.78 o 
  -6   0  16      554.45      628.91     50.41 o 
  -4   0  16        3.34        2.81     19.77 o 
  -2   0  16     1414.05     1465.36     67.95 o 
   0   0  16     1404.61     1542.90     69.60 o 
   2   0  16      876.89      998.20     39.63 o 
 -11   1  16       67.94      176.41     26.86 o 
 -10   1  16      114.41      110.27     23.61 o 
  -9   1  16      287.67      296.44     29.43 o 
  -8   1  16      312.72      278.34     28.29 o 
  -7   1  16      536.29      541.09     33.57 o 
  -6   1  16       20.16       22.74     16.60 o 
  -5   1  16      689.39      709.03     51.38 o 
  -4   1  16       87.67      101.33     19.54 o 
  -3   1  16      444.48      479.88     30.54 o 
  -2   1  16       20.77       20.67     15.50 o 
  -1   1  16        5.44       12.79     14.77 o 
   0   1  16        4.71       21.68     15.18 o 
   1   1  16        0.12       14.02     11.52 o 
   2   1  16       25.54       17.23     11.00 o 
   3   1  16      290.88      341.31     22.92 o 
 -11   2  16        0.99       -3.00     18.36 o 
 -10   2  16        0.48       13.83     20.79 o 
  -9   2  16        0.43       11.52     17.08 o 
  -8   2  16        0.43       12.32     15.72 o 
  -7   2  16       50.36       69.08     18.90 o 
  -6   2  16       99.11       46.26     18.06 o 
  -5   2  16       39.94       18.51     15.90 o 
  -4   2  16      693.26      780.63     50.45 o 
  -3   2  16        8.81        9.91     14.59 o 
  -2   2  16      160.48      163.21     22.31 o 
  -1   2  16       43.89       64.82     14.40 o 
   0   2  16      471.07      481.18     48.85 o 
   1   2  16      103.93      125.90     20.56 o 
   2   2  16      452.24      437.17     43.04 o 
 -10   3  16      165.51      168.79     25.57 o 
  -9   3  16      249.70      266.65     28.05 o 
  -8   3  16       74.51       89.85     21.05 o 
  -7   3  16      518.41      562.50     40.08 o 
  -6   3  16       76.84       84.82     20.63 o 
  -5   3  16      854.85      807.18     38.95 o 
  -4   3  16      404.33      353.41     35.33 o 
  -3   3  16      126.29      129.35     17.70 o 
  -2   3  16      122.58      134.40     16.93 o 
  -1   3  16        0.23       -3.14     11.18 o 
   0   3  16       33.03       14.61     15.63 o 
   1   3  16       13.29       -0.10     20.16 o 
  -9   4  16        1.63       -3.05     11.64 o 
  -8   4  16        0.12      -14.14     11.16 o 
  -7   4  16        8.17       -2.15     15.79 o 
  -6   4  16        8.90       -8.60     15.52 o 
  -5   4  16      197.26      193.05     32.59 o 
  -4   4  16      207.23      216.44     20.35 o 
  -3   4  16       41.97       32.61     14.18 o 
  -2   4  16       29.75       24.59     13.65 o 
  -1   4  16      143.60      142.05     22.55 o 
   0   4  16       90.92       72.95     37.08 o 
  -5   5  16       67.79       81.80     16.68 o 
  -4   5  16      343.18      337.40     24.06 o 
  -9   0  17       60.67      103.43     34.22 o 
  -7   0  17      408.49      413.91     46.92 o 
  -5   0  17      132.11      135.42     31.02 o 
  -3   0  17        1.19        0.10     19.97 o 
  -1   0  17       52.64       78.13     28.79 o 
   1   0  17       11.21       21.03     22.39 o 
 -10   1  17        6.31       -5.22     18.95 o 
  -9   1  17      128.86      156.86     37.37 o 
  -8   1  17       14.31        0.81     17.96 o 
  -7   1  17       59.38      112.26     21.96 o 
  -6   1  17      191.90      136.19     25.64 o 
  -5   1  17      181.67      151.34     28.60 o 
  -4   1  17      139.93      180.14     24.51 o 
  -3   1  17       30.39       24.79     18.56 o 
  -2   1  17      211.81      215.39     25.26 o 
  -1   1  17       22.09        3.42     14.11 o 
   0   1  17      430.78      435.99     30.58 o 
   1   1  17        6.15       11.33     15.01 o 
  -9   2  17      190.67      209.21     27.72 o 
  -8   2  17      291.38      294.79     29.37 o 
  -7   2  17      370.43      396.94     64.95 o 
  -6   2  17       16.40       31.97     18.60 o 
  -5   2  17      344.11      345.85     30.08 o 
  -4   2  17      224.62      237.96     26.20 o 
  -3   2  17        3.37       -4.72     14.36 o 
  -2   2  17       45.34       25.34     16.89 o 
  -1   2  17        0.03       -8.43     14.70 o 
   0   2  17       29.63       28.20     17.06 o 
  -8   3  17       10.49       13.70     23.80 o 
  -7   3  17       47.56       47.92     20.03 o 
  -6   3  17      123.09       90.01     21.20 o 
  -5   3  17       12.40       30.71     18.06 o 
  -4   3  17      693.99      680.49     37.60 o 
  -3   3  17      213.04      201.59     27.38 o 
  -2   3  17       79.26       80.03     19.60 o 
  -1   3  17      334.88      323.70     23.21 o 
  -8   0  18      209.46      229.54     42.36 o 
  -6   0  18      264.41      232.55     39.94 o 
  -4   0  18      206.94      253.48     39.26 o 
  -2   0  18      116.11      146.56     32.86 o 
  -8   1  18       38.64       31.40     20.12 o 
  -7   1  18      674.19      725.44     73.72 o 
  -6   1  18        4.09       18.21     20.94 o 
  -5   1  18       93.92       91.46     21.82 o 
  -4   1  18        1.37       -8.87     15.97 o 
  -3   1  18       25.01       24.33     17.41 o 
  -2   1  18        9.00        7.48     20.02 o 
  -7   2  18      100.04       87.69     22.01 o 
  -6   2  18       32.86       36.29     19.74 o 
  -5   2  18        3.37        2.95     17.43 o 
  -4   2  18      804.41      821.18     41.22 o 
  -3   2  18       66.50       92.53     21.07 o 
                                                 
